# Supplementary material for: catena-Poly[[dibromidomercury(II)]-μ-3,6-bis­(2-pyridyl­sulfan­yl)pyridazine-κ2 N 3:N 6]
Source: Acta Crystallogr Sect E Struct Rep Online. 2011 Jul 23;67(Pt 8):m1111. doi: 10.1107/S1600536811028066 (PMC3212178; doi:10.1107/S1600536811028066)
Supplement: Supplementary file 1 [file e-67-m1111-sup1.cif]

##############################################################################
#                                                                            #
# This CIF contains the data in a paper accepted for publication in          #
# Acta Crystallographica Section E. It conforms to the requirements of       #
# Notes for Authors for Acta Crystallographica Section E, and has been       #
# peer reviewed under the auspices of the IUCr Commission on Journals.       #
#                                                                            #
# Full details of the Crystallographic Information File format               #
# are given in the paper "The Crystallographic Information File (CIF):       #
# a New Standard Archive File for Crystallography" by S. R. Hall, F. H.      #
# Allen and I. D. Brown [Acta Cryst. (1991), A47, 655-685].                  #
#                                                                            #
# The current version of the core CIF dictionary is obtainable from          #
# ftp://ftp.iucr.org/pub/cif_core.dic.                                       #
#                                                                            #
# Software is freely available for graphical display of the structure(s)     #
# in this CIF. For information consult the CIF software page                 #
# http://www.iucr.org/resources/cif/software.                                #
#                                                                            #
# This file may be used for bona fide research purposes within the           #
# scientific community so long as proper attribution is given to the journal # 
# article from which it was obtained.                                        #
#                                                                            #
##############################################################################
data_I
_audit_creation_method     SHELXL-97
_chemical_name_systematic
;
<i>catena</i>-Poly[[dibromidomercury(II)]-\m-3,6-bis(2-
pyridylsulfanyl)pyridazine-\k^2^<i>N</i>^3^:<i>N</i>^6^]
;
_chemical_name_common     ?
_chemical_formula_moiety     'C14 H10 Br2 Hg N4 S2'
_chemical_formula_sum     'C14 H10 Br2 Hg N4 S2'
_chemical_formula_iupac     '[Hg Br2 (C14 H10 N4 S2)]'
_chemical_formula_weight     658.78
_chemical_melting_point     ?
_symmetry_cell_setting     monoclinic
_symmetry_space_group_name_H-M     'C 2/c'
_symmetry_space_group_name_Hall     '-C 2yc'
loop_
    _symmetry_equiv_pos_as_xyz
    'x, y, z'
    '-x, y, -z+1/2'
    'x+1/2, y+1/2, z'
    '-x+1/2, y+1/2, -z+1/2'
    '-x, -y, -z'
    'x, -y, z-1/2'
    '-x+1/2, -y+1/2, -z'
    'x+1/2, -y+1/2, z-1/2'
_cell_length_a     16.393(3)
_cell_length_b     12.4954(19)
_cell_length_c     9.7648(16)
_cell_angle_alpha     90.00
_cell_angle_beta     117.444(3)
_cell_angle_gamma     90.00
_cell_volume     1775.1(5)
_cell_formula_units_Z     4
_cell_measurement_reflns_used     2664
_cell_measurement_theta_min     3.6
_cell_measurement_theta_max     27.5
_cell_measurement_temperature     223(2)
_exptl_crystal_description     'prism'
_exptl_crystal_colour     'yellow'
_exptl_crystal_size_max     0.55
_exptl_crystal_size_mid     0.30
_exptl_crystal_size_min     0.26
_exptl_crystal_density_diffrn     2.465
_exptl_crystal_density_meas     ?
_exptl_crystal_density_method     'not measured'
_exptl_crystal_F_000     1216
_exptl_absorpt_coefficient_mu     13.410
_exptl_absorpt_correction_type     multi-scan
_exptl_absorpt_process_details     '(<i>REQAB</i>; Jacobson, 1998)'
_exptl_absorpt_correction_T_min     0.013
_exptl_absorpt_correction_T_max     0.030
_exptl_special_details     ?
_diffrn_ambient_temperature     223(2)
_diffrn_radiation_type     MoK\a
_diffrn_radiation_wavelength     0.71075
_diffrn_radiation_source     'fine-focus sealed tube'
_diffrn_radiation_monochromator     graphite
_diffrn_measurement_device_type     'Rigaku Saturn'
_diffrn_measurement_method     \w
_diffrn_detector_area_resol_mean     14.63
_diffrn_reflns_number     5341
_diffrn_reflns_av_R_equivalents     0.0320
_diffrn_reflns_av_sigmaI/netI     0.0493
_diffrn_reflns_theta_min     3.63
_diffrn_reflns_theta_max     27.48
_diffrn_reflns_theta_full     27.48
_diffrn_measured_fraction_theta_max     0.982
_diffrn_measured_fraction_theta_full     0.982
_diffrn_reflns_limit_h_min     -18
_diffrn_reflns_limit_h_max     21
_diffrn_reflns_limit_k_min     -9
_diffrn_reflns_limit_k_max     16
_diffrn_reflns_limit_l_min     -12
_diffrn_reflns_limit_l_max     10
_diffrn_standards_number     ?
_diffrn_standards_interval_count     ?
_diffrn_standards_interval_time     ?
_diffrn_standards_decay_%     ?
_refine_special_details
;
Refinement of <i>F</i>^2^ against ALL reflections. The weighted <i>R</i>-factor
<i>wR</i> and goodness of fit <i>S</i> are based on <i>F</i>^2^, conventional
<i>R</i>-factors <i>R</i> are based on <i>F</i>, with <i>F</i> set to zero for
negative <i>F</i>^2^. The threshold expression of <i>F</i>^2^ >
\s(<i>F</i>^2^) is used only for calculating <i>R</i>-factors(gt) <i>etc</i>.
and is not relevant to the choice of reflections for refinement.
<i>R</i>-factors based on <i>F</i>^2^ are statistically about twice as large
as those based on <i>F</i>, and <i>R</i>- factors based on ALL data will be
even larger.
;
_reflns_number_total     2013
_reflns_number_gt     1688
_reflns_threshold_expression     I>2sigma(I)
_refine_ls_structure_factor_coef     Fsqd
_refine_ls_matrix_type     full
_refine_ls_R_factor_all     0.0455
_refine_ls_R_factor_gt     0.0377
_refine_ls_wR_factor_gt     0.0770
_refine_ls_wR_factor_ref     0.0803
_refine_ls_goodness_of_fit_ref     1.004
_refine_ls_restrained_S_all     1.004
_refine_ls_number_reflns     2013
_refine_ls_number_parameters     107
_refine_ls_number_restraints     0
_refine_ls_hydrogen_treatment     constr
_refine_ls_weighting_scheme     calc
_refine_ls_weighting_details
         'calc w=1/[\s^2^(Fo^2^)+(0.0419P)^2^+0.0000P] where P=(Fo^2^+2Fc^2^)/3'
_atom_sites_solution_hydrogens     geom
_atom_sites_solution_primary     direct
_atom_sites_solution_secondary     difmap
_refine_ls_shift/su_max     0.000
_refine_ls_shift/su_mean     0.000
_refine_diff_density_max     1.558
_refine_diff_density_min     -2.202
_refine_ls_extinction_method     'SHELXL97 (Sheldrick, 2008)'
_refine_ls_extinction_coef     0.00186(14)
_refine_ls_extinction_expression
                                  'Fc^*^=kFc[1+0.001xFc^2^\l^3^/sin(2\q)]^-1/4^'
loop_
    _atom_type_symbol
    _atom_type_description
    _atom_type_scat_dispersion_real
    _atom_type_scat_dispersion_imag
    _atom_type_scat_source
    'C' 'C' 0.0033 0.0016
                         'International Tables Vol C Tables 4.2.6.8 and 6.1.1.4'
    'H' 'H' 0.0000 0.0000
                         'International Tables Vol C Tables 4.2.6.8 and 6.1.1.4'
    'N' 'N' 0.0061 0.0033
                         'International Tables Vol C Tables 4.2.6.8 and 6.1.1.4'
    'S' 'S' 0.1246 0.1234
                         'International Tables Vol C Tables 4.2.6.8 and 6.1.1.4'
    'Hg' 'Hg' -2.3894 9.2266
                         'International Tables Vol C Tables 4.2.6.8 and 6.1.1.4'
    'Br' 'Br' -0.2901 2.4595
                         'International Tables Vol C Tables 4.2.6.8 and 6.1.1.4'
_computing_data_collection     'CrystalClear (Rigaku, 2001)'
_computing_cell_refinement     'CrystalClear (Rigaku, 2001)'
_computing_data_reduction     'CrystalStructure (Rigaku, 2001)'
_computing_structure_solution     'SHELXS97 (Sheldrick, 2008)'
_computing_structure_refinement     'SHELXL97 (Sheldrick, 2008)'
_computing_molecular_graphics     'SHELXTL (Sheldrick, 2008)'
_computing_publication_material     'SHELXTL (Sheldrick, 2008)'
loop_
    _atom_site_type_symbol
    _atom_site_label
    _atom_site_fract_x
    _atom_site_fract_y
    _atom_site_fract_z
    _atom_site_U_iso_or_equiv
    _atom_site_adp_type
    _atom_site_calc_flag
    _atom_site_refinement_flags
    _atom_site_occupancy
    _atom_site_symmetry_multiplicity
    _atom_site_disorder_assembly
    _atom_site_disorder_group
    Hg Hg1 0.5000 0.24799(3) 0.2500 0.03257(15) Uani d S 1 2 . .
    Br Br1 0.37219(4) 0.18078(6) 0.00215(7) 0.03794(19) Uani d . 1 1 . .
    S S1 0.63765(10) 0.19500(16) 0.09685(16) 0.0354(4) Uani d . 1 1 . .
    N N1 0.5935(3) 0.3774(4) 0.1882(5) 0.0300(11) Uani d . 1 1 . .
    N N2 0.5304(3) 0.2847(4) -0.1745(5) 0.0282(11) Uani d . 1 1 . .
    C C1 0.6470(3) 0.3344(5) 0.1311(6) 0.0272(13) Uani d . 1 1 . .
    C C2 0.7060(4) 0.3982(7) 0.0995(7) 0.0438(18) Uani d . 1 1 . .
    H H2A 0.7442 0.3669 0.0625 0.053 Uiso calc R 1 1 . .
    C C3 0.7083(4) 0.5050(8) 0.1218(7) 0.051(2) Uani d . 1 1 . .
    H H3 0.7469 0.5486 0.0984 0.062 Uiso calc R 1 1 . .
    C C4 0.6537(4) 0.5493(6) 0.1790(7) 0.0440(16) Uani d . 1 1 . .
    H H4 0.6530 0.6236 0.1937 0.053 Uiso calc R 1 1 . .
    C C5 0.6000(4) 0.4815(6) 0.2142(8) 0.0427(16) Uani d . 1 1 . .
    H H5 0.5657 0.5113 0.2598 0.051 Uiso calc R 1 1 . .
    C C6 0.5593(3) 0.1942(5) -0.1028(6) 0.0284(12) Uani d . 1 1 . .
    C C7 0.5306(4) 0.0926(6) -0.1734(7) 0.0411(15) Uani d . 1 1 . .
    H H7 0.5525 0.0287 -0.1176 0.049 Uiso calc R 1 1 . .
loop_
    _atom_site_aniso_label
    _atom_site_aniso_U_11
    _atom_site_aniso_U_22
    _atom_site_aniso_U_33
    _atom_site_aniso_U_12
    _atom_site_aniso_U_13
    _atom_site_aniso_U_23
    Hg1 0.0342(2) 0.0283(2) 0.0378(2) 0.000 0.01890(15) 0.000
    Br1 0.0372(3) 0.0317(4) 0.0401(3) -0.0041(3) 0.0137(3) 0.0007(3)
    S1 0.0382(7) 0.0330(10) 0.0332(7) 0.0155(7) 0.0148(6) 0.0078(7)
    N1 0.029(2) 0.021(3) 0.041(2) -0.003(2) 0.018(2) 0.000(2)
    N2 0.030(2) 0.019(3) 0.031(2) 0.000(2) 0.0111(19) -0.004(2)
    C1 0.018(2) 0.035(4) 0.025(2) 0.003(2) 0.007(2) 0.008(2)
    C2 0.032(3) 0.063(6) 0.043(3) -0.013(3) 0.023(3) -0.009(3)
    C3 0.050(4) 0.059(6) 0.045(3) -0.032(4) 0.022(3) -0.004(4)
    C4 0.045(3) 0.029(4) 0.054(4) -0.012(3) 0.019(3) -0.002(3)
    C5 0.041(3) 0.028(4) 0.066(4) -0.003(3) 0.030(3) -0.004(3)
    C6 0.028(3) 0.026(4) 0.036(3) 0.008(2) 0.019(2) 0.008(3)
    C7 0.066(4) 0.015(3) 0.048(3) 0.005(3) 0.030(3) 0.010(3)
_geom_special_details
;
All e.s.d.'s (except the e.s.d. in the dihedral angle between two l.s. planes)
are estimated using the full covariance matrix. The cell e.s.d.'s are taken
into account individually in the estimation of e.s.d.'s in distances, angles
and torsion angles; correlations between e.s.d.'s in cell parameters are only
used when they are defined by crystal symmetry. An approximate (isotropic)
treatment of cell e.s.d.'s is used for estimating e.s.d.'s involving l.s.
planes.
;
loop_
    _geom_bond_atom_site_label_1
    _geom_bond_atom_site_label_2
    _geom_bond_site_symmetry_2
    _geom_bond_distance
    _geom_bond_publ_flag
    Hg1 N1 . 2.485(5) ?
    Hg1 N1 2_655 2.485(5) ?
    Hg1 Br1 . 2.5056(6) ?
    Hg1 Br1 2_655 2.5056(6) ?
    S1 C1 . 1.767(7) ?
    S1 C6 . 1.773(5) ?
    N1 C5 . 1.321(9) ?
    N1 C1 . 1.349(7) ?
    N2 C6 . 1.299(8) ?
    N2 N2 2_654 1.347(9) ?
    C1 C2 . 1.394(9) ?
    C2 C3 . 1.350(12) ?
    C2 H2A . 0.9400 ?
    C3 C4 . 1.371(10) ?
    C3 H3 . 0.9400 ?
    C4 C5 . 1.373(9) ?
    C4 H4 . 0.9400 ?
    C5 H5 . 0.9400 ?
    C6 C7 . 1.417(9) ?
    C7 C7 2_654 1.365(12) ?
    C7 H7 . 0.9400 ?
loop_
    _geom_angle_atom_site_label_1
    _geom_angle_atom_site_label_2
    _geom_angle_atom_site_label_3
    _geom_angle_site_symmetry_1
    _geom_angle_site_symmetry_3
    _geom_angle
    _geom_angle_publ_flag
    N1 Hg1 N1 . 2_655 98.8(2) ?
    N1 Hg1 Br1 . . 108.55(10) ?
    N1 Hg1 Br1 2_655 . 96.77(10) ?
    N1 Hg1 Br1 . 2_655 96.77(10) ?
    N1 Hg1 Br1 2_655 2_655 108.55(10) ?
    Br1 Hg1 Br1 . 2_655 140.84(4) ?
    C1 S1 C6 . . 99.7(3) ?
    C5 N1 C1 . . 117.4(5) ?
    C5 N1 Hg1 . . 126.8(4) ?
    C1 N1 Hg1 . . 115.6(4) ?
    C6 N2 N2 . 2_654 119.5(4) ?
    N1 C1 C2 . . 120.9(6) ?
    N1 C1 S1 . . 117.0(4) ?
    C2 C1 S1 . . 122.0(5) ?
    C3 C2 C1 . . 120.0(6) ?
    C3 C2 H2A . . 120.0 ?
    C1 C2 H2A . . 120.0 ?
    C2 C3 C4 . . 119.4(6) ?
    C2 C3 H3 . . 120.3 ?
    C4 C3 H3 . . 120.3 ?
    C3 C4 C5 . . 117.8(7) ?
    C3 C4 H4 . . 121.1 ?
    C5 C4 H4 . . 121.1 ?
    N1 C5 C4 . . 124.4(6) ?
    N1 C5 H5 . . 117.8 ?
    C4 C5 H5 . . 117.8 ?
    N2 C6 C7 . . 124.2(5) ?
    N2 C6 S1 . . 119.1(5) ?
    C7 C6 S1 . . 116.7(5) ?
    C7 C7 C6 2_654 . 116.4(3) ?
    C7 C7 H7 2_654 . 121.8 ?
    C6 C7 H7 . . 121.8 ?
loop_
    _geom_torsion_atom_site_label_1
    _geom_torsion_atom_site_label_2
    _geom_torsion_atom_site_label_3
    _geom_torsion_atom_site_label_4
    _geom_torsion_site_symmetry_1
    _geom_torsion_site_symmetry_2
    _geom_torsion_site_symmetry_3
    _geom_torsion_site_symmetry_4
    _geom_torsion
    _geom_torsion_publ_flag
    N1 Hg1 N1 C5 2_655 . . . 11.6(4) ?
    Br1 Hg1 N1 C5 . . . . 111.9(5) ?
    Br1 Hg1 N1 C5 2_655 . . . -98.4(5) ?
    N1 Hg1 N1 C1 2_655 . . . -172.8(4) ?
    Br1 Hg1 N1 C1 . . . . -72.5(3) ?
    Br1 Hg1 N1 C1 2_655 . . . 77.2(3) ?
    C5 N1 C1 C2 . . . . -0.7(8) ?
    Hg1 N1 C1 C2 . . . . -176.7(4) ?
    C5 N1 C1 S1 . . . . 180.0(4) ?
    Hg1 N1 C1 S1 . . . . 3.9(5) ?
    C6 S1 C1 N1 . . . . 96.6(4) ?
    C6 S1 C1 C2 . . . . -82.8(5) ?
    N1 C1 C2 C3 . . . . -1.9(9) ?
    S1 C1 C2 C3 . . . . 177.5(5) ?
    C1 C2 C3 C4 . . . . 1.5(10) ?
    C2 C3 C4 C5 . . . . 1.3(10) ?
    C1 N1 C5 C4 . . . . 3.8(9) ?
    Hg1 N1 C5 C4 . . . . 179.3(5) ?
    C3 C4 C5 N1 . . . . -4.1(10) ?
    N2 N2 C6 C7 2_654 . . . -0.2(9) ?
    N2 N2 C6 S1 2_654 . . . -178.8(5) ?
    C1 S1 C6 N2 . . . . 1.6(4) ?
    C1 S1 C6 C7 . . . . -177.1(4) ?
    N2 C6 C7 C7 . . . 2_654 0.6(10) ?
    S1 C6 C7 C7 . . . 2_654 179.2(6) ?
data_global
_journal_date_recd_electronic     2011-06-28
_journal_date_accepted     2011-07-13
_journal_name_full     'Acta Crystallographica, Section E'
_journal_year     2011
_journal_volume     67
_journal_issue      8
_journal_page_first     m1111
_journal_page_last     m1111
_journal_paper_category     QM
_journal_coeditor_code     HG5063
_publ_contact_author_name     'Rui-Feng Song'
_publ_contact_author_address
;
School of chemistry and Bioengineering
Suzhou University of Science and Technology
Suzhou
215009
People's Republic of China
;
_publ_contact_author_email     songrf@mail.usts.edu.cn
_publ_contact_author_fax     '+86 0512 6841 8935'
_publ_contact_author_phone     '+86 0512 6841 8359'
_publ_section_title
;\
<i>catena</i>-Poly[[dibromidomercury(II)]-\m-3,6-bis(2-pyridylsulfanyl)\
pyridazine-\k^2^<i>N</i>^3^:<i>N</i>^6^]
;
loop_
    _publ_author_name
    _publ_author_address
    'Zhu, Xue-Hua'
;
School of Chemistry and Bioengineering
Suzhou University of Science and Technology
Suzhou 215009
People's Republic of China
;
    'Yang, Xiao-Yuan'
;
School of Chemistry and Bioengineering
Suzhou University of Science and Technology
Suzhou 215009
People's Republic of China
;
    'Song, Rui-Feng'
;
School of Chemistry and Bioengineering
Suzhou University of Science and Technology
Suzhou 215009
People's Republic of China
;
    'Li, Hai-Yan'
;
College of Chemistry, Chemical Engineering and Material Science
Suzhou University
Suzhou 215123
People's Republic of China
;
