# Supplementary material for: catena-Poly[[dibromidomercury(II)]-μ-3,6-bis­(2-pyridyl­sulfan­yl)pyridazine-κ2 N 3:N 6]
Source: Acta Crystallogr Sect E Struct Rep Online. 2011 Jul 23;67(Pt 8):m1111. doi: 10.1107/S1600536811028066 (PMC3212178; doi:10.1107/S1600536811028066)
Supplement: Supplementary file 2 [file e-67-m1111-Isup2.hkl]

# 
# h,k,l, Fc-squared, Fo-squared, sigma(Fo-squared) and status flag 
# 
data_I
_shelx_title '  _s090513b' 
_shelx_refln_list_code          4 
_shelx_F_calc_maximum      669.72 
_exptl_crystal_F_000      1216.00 
_reflns_d_resolution_high  0.7701 
 
loop_ 
 _symmetry_equiv_pos_as_xyz 
 'x, y, z' 
 '-x, y, -z+1/2' 
 'x+1/2, y+1/2, z' 
 '-x+1/2, y+1/2, -z+1/2' 
 '-x, -y, -z' 
 'x, -y, z-1/2' 
 '-x+1/2, -y+1/2, -z' 
 'x+1/2, -y+1/2, z-1/2' 
 
_cell_length_a    16.3927 
_cell_length_b    12.4954 
_cell_length_c     9.7648 
_cell_angle_alpha  90.000 
_cell_angle_beta  117.444 
_cell_angle_gamma  90.000 
 
_shelx_F_squared_multiplier     1.000 
 
loop_ 
 _refln_index_h 
 _refln_index_k 
 _refln_index_l 
 _refln_F_squared_calc 
 _refln_F_squared_meas 
 _refln_F_squared_sigma 
 _refln_observed_status 
   4   0   0     5192.53     5709.16     86.62 o 
   6   0   0    79486.23    80941.48    645.16 o 
   8   0   0   146162.34   149069.36   1022.96 o 
  10   0   0    10658.50    10479.00    256.82 o 
  12   0   0      151.20      153.02     61.57 o 
  14   0   0    22842.94    23032.32    581.29 o 
  16   0   0    12242.52    11659.93    777.19 o 
   3   1   0     2305.95     2457.94    148.82 o 
   5   1   0     3300.85     3222.46     75.73 o 
   7   1   0    10186.17    10543.48    103.64 o 
   9   1   0      168.75      184.98     38.58 o 
  11   1   0     3900.94     3732.90    113.46 o 
  13   1   0      645.92      551.17     94.96 o 
  15   1   0     1326.03     1367.83    138.06 o 
  17   1   0      814.67      525.76    267.31 o 
   2   2   0   119718.73   112158.59   1298.33 o 
   4   2   0     6511.32     5893.53    173.57 o 
   6   2   0    78936.35    82498.28    657.11 o 
   8   2   0   103827.37   108199.66   1894.13 o 
  10   2   0     7044.29     6763.33    145.14 o 
  12   2   0     2243.99     1991.36    113.30 o 
  14   2   0    16861.31    17011.48    483.20 o 
  16   2   0    14087.13    14369.98    596.15 o 
   1   3   0    55128.16    50504.87   1134.65 o 
   3   3   0    49696.51    42835.62   1644.98 o 
   5   3   0    18799.60    17935.16    390.75 o 
   7   3   0    21491.44    22340.06    391.26 o 
   9   3   0     7235.44     7215.23    161.22 o 
  11   3   0    12188.58    12285.48    233.24 o 
  13   3   0     1430.49     1339.85    128.93 o 
  15   3   0     6424.01     5887.69    302.62 o 
  17   3   0      966.29      589.05    280.75 o 
   0   4   0    57153.65    55225.11   1078.24 o 
   2   4   0    66001.34    62235.12   1292.25 o 
   4   4   0    73556.68    79035.80   1035.79 o 
   6   4   0    48585.38    52926.69    463.11 o 
   8   4   0    22966.51    25652.76    365.60 o 
  10   4   0    17683.06    18804.13    441.41 o 
  12   4   0    16123.76    17503.60    528.46 o 
  14   4   0     8740.75     8389.26    222.90 o 
  16   4   0     3892.32     3191.64    723.05 o 
   1   5   0    21210.10    20262.12    578.67 o 
   3   5   0    34589.18    33533.59    761.22 o 
   5   5   0    15936.01    17658.59    490.73 o 
   7   5   0    16183.16    17431.24    313.04 o 
   9   5   0     3537.10     4043.66    171.67 o 
  11   5   0     7093.72     7702.57    238.13 o 
  13   5   0       50.28       96.51     48.55 o 
  15   5   0     6573.31     5548.17    402.70 o 
  17   5   0      364.16      291.92    161.45 o 
   0   6   0      440.06      561.06    232.05 o 
   2   6   0    58400.84    60216.05    940.15 o 
   4   6   0   160496.70   162434.94   1943.90 o 
   6   6   0    31126.80    36621.96   1102.78 o 
   8   6   0      985.49     1273.61    269.57 o 
  10   6   0    23595.93    26729.27    650.63 o 
  12   6   0    33052.25    37667.70    368.05 o 
  14   6   0     3055.93     2750.33    201.45 o 
  16   6   0      399.67      235.18    110.02 o 
   1   7   0     6006.69     6702.05    341.93 o 
   3   7   0     2420.64     3353.46   1019.25 o 
   5   7   0      509.16      766.07    306.96 o 
   7   7   0     1028.95     1021.06    235.80 o 
   9   7   0      362.40      444.98    139.73 o 
  11   7   0      179.07      231.58     76.91 o 
  13   7   0      710.18      565.16    141.45 o 
  15   7   0      641.72      496.76    135.00 o 
   0   8   0      225.17      429.17    284.92 o 
   2   8   0    31171.05    31175.59    998.78 o 
   4   8   0   108423.02   113523.78   2109.86 o 
   6   8   0     8654.43    10686.31    520.04 o 
   8   8   0      181.77       80.55     67.31 o 
  10   8   0    33070.27    34607.79    978.80 o 
  12   8   0    28691.99    30191.22    567.37 o 
  14   8   0     1353.50     1084.95    304.92 o 
  16   8   0       57.67      107.21    104.10 o 
   1   9   0     3631.20     4084.17    728.33 o 
   3   9   0     3758.68     4270.39    761.70 o 
   5   9   0     4963.56     5126.70    604.99 o 
   7   9   0       14.08       45.36    136.38 o 
   9   9   0     3138.50     2917.20    558.94 o 
  11   9   0     1291.24     1302.88    296.78 o 
  13   9   0     2944.22     2941.82    229.29 o 
  15   9   0      139.53       77.77     87.75 o 
   0  10   0     1182.09     1363.96    449.33 o 
   2  10   0    16568.50    16733.25    745.05 o 
   4  10   0    31341.15    33995.31   2091.83 o 
   6  10   0    12284.71    14329.99    812.60 o 
   8  10   0     5238.78     6640.77    523.97 o 
  10  10   0    11573.42    12161.10    900.43 o 
  12  10   0    13810.89    14210.57    524.32 o 
  14  10   0     1490.85     1232.76    276.26 o 
   1  11   0     8821.60     8191.80    516.88 o 
   3  11   0     6984.07     7091.28    598.26 o 
   5  11   0     6993.56     7079.15    451.13 o 
   7  11   0     4921.77     5429.69    447.82 o 
   9  11   0      393.49      546.32    184.53 o 
  11  11   0     5174.02     5272.56    378.99 o 
  13  11   0     1298.55      913.82    197.50 o 
   0  12   0    15548.76    15168.08    875.49 o 
   2  12   0    10669.08    10553.34    533.44 o 
   4  12   0     7290.59     7409.99    758.80 o 
   6  12   0     8461.21     9197.10    627.42 o 
   8  12   0    12329.08    14243.16    625.48 o 
  10  12   0     7135.15     7060.27    612.71 o 
  12  12   0      994.08      810.85    289.04 o 
   1  13   0     1014.94     1391.09    414.46 o 
   3  13   0     4074.50     3985.28   1019.94 o 
   5  13   0     1745.60     2063.41    455.08 o 
   7  13   0     1081.15     1170.18    336.98 o 
   9  13   0        1.72      225.37    122.81 o 
  11  13   0     3524.80     2934.62    278.88 o 
   0  14   0    22062.46    19719.09   1036.68 o 
   2  14   0     6038.56     5333.21    958.84 o 
   4  14   0      162.86      295.93    182.86 o 
   6  14   0     5314.13     4997.89   1336.08 o 
   8  14   0    12511.94    13705.42    505.75 o 
   1  15   0      195.38      229.33    180.58 o 
   3  15   0      857.71      727.03    333.79 o 
   5  15   0       81.56      110.13    122.62 o 
   7  15   0       10.51       65.20    124.57 o 
   0  16   0    10539.63     7438.40   1927.06 o 
   2  16   0     2664.52     2085.61    691.41 o 
 -17   1   1     8653.88     8866.84    406.80 o 
 -15   1   1     4922.88     4688.41    178.25 o 
 -13   1   1    10948.78    10140.40    197.17 o 
 -11   1   1    44314.53    44059.06    625.70 o 
  -9   1   1    76538.53    79828.62    773.96 o 
  -7   1   1    21752.45    21285.62    311.33 o 
  -5   1   1     5604.77     5254.53     79.98 o 
  -3   1   1    43650.16    43183.68    450.30 o 
   1   1   1    63119.68    63439.85    513.18 o 
   3   1   1     8102.15     7436.48    178.33 o 
   5   1   1    83028.08    86144.81    574.44 o 
   7   1   1   101849.34   107256.93    854.79 o 
   9   1   1    17464.43    17465.47    341.95 o 
  11   1   1     4707.48     4620.95    173.65 o 
  13   1   1    21663.17    20464.51    471.67 o 
  15   1   1    16818.95    16998.59    573.87 o 
  17   1   1      576.01      308.16    166.95 o 
 -16   2   1      550.61      343.16    200.90 o 
 -14   2   1     1324.34     1094.60    158.18 o 
 -12   2   1        5.62       68.64     41.66 o 
 -10   2   1     3816.84     3622.26    190.39 o 
  -8   2   1      100.50      177.29     41.91 o 
  -6   2   1     3821.80     3498.82    112.79 o 
  -4   2   1     2024.05     1725.23    252.36 o 
  -2   2   1    17443.31    15713.11    778.14 o 
   0   2   1     2909.83     2548.71    153.77 o 
   2   2   1    30050.44    29476.71    842.73 o 
   4   2   1      270.83      403.32     75.80 o 
   6   2   1    22288.70    22828.20    293.43 o 
   8   2   1     1970.78     2058.09    112.72 o 
  10   2   1     8553.30     8504.35    158.41 o 
  12   2   1      105.83      102.32     35.09 o 
  14   2   1     1880.86     1519.00     71.22 o 
  16   2   1       10.44       80.54    123.50 o 
 -17   3   1     6073.32     5733.25    308.78 o 
 -15   3   1     8995.24     8915.34    282.37 o 
 -13   3   1    15087.00    15281.62    327.71 o 
 -11   3   1    24740.72    26403.09    380.41 o 
  -9   3   1    23320.01    24029.64    418.41 o 
  -7   3   1    56994.32    60926.67    651.27 o 
  -5   3   1    64806.32    65233.00   4127.38 o 
  -3   3   1    56034.20    50256.75   2501.17 o 
  -1   3   1    87285.97    75990.36   1872.63 o 
   1   3   1    54602.65    49123.25    973.18 o 
   3   3   1    44266.56    44443.21    482.44 o 
   5   3   1    54254.18    59167.47    724.76 o 
   7   3   1    67905.36    72332.84    941.72 o 
   9   3   1    19831.78    20480.71    312.93 o 
  11   3   1     5832.54     5711.58    157.65 o 
  13   3   1    12622.87    12612.80    402.74 o 
  15   3   1     8281.40     7058.25    700.23 o 
  17   3   1     2717.57     1964.26    555.37 o 
 -16   4   1       36.11       95.73     52.93 o 
 -14   4   1     2276.83     2153.33    146.50 o 
 -12   4   1      181.87      195.33     50.19 o 
 -10   4   1    14038.61    14850.07    274.22 o 
  -8   4   1     4482.66     4760.58    139.69 o 
  -6   4   1    14043.77    13426.85    355.95 o 
  -4   4   1       43.31      418.82    151.39 o 
  -2   4   1    41297.55    36053.96    639.14 o 
   0   4   1     4881.48     4392.62    334.19 o 
   2   4   1    10049.72     9405.27    413.97 o 
   4   4   1      411.15      552.67    146.14 o 
   6   4   1    18522.53    19530.94    457.75 o 
   8   4   1      202.37      320.92     85.58 o 
  10   4   1     5603.19     5715.30    197.96 o 
  12   4   1      421.80      389.38     67.14 o 
  14   4   1     1556.05     1275.94    269.07 o 
  16   4   1        2.92       75.83    103.84 o 
 -15   5   1    11929.84    11153.62    373.09 o 
 -13   5   1    16858.64    17592.91    330.58 o 
 -11   5   1    10654.76    11636.37    242.56 o 
  -9   5   1    14948.48    16665.64    460.73 o 
  -7   5   1    44367.16    48027.15   1434.94 o 
  -5   5   1    66408.85    68057.41   3629.58 o 
  -3   5   1    37156.88    37540.17    603.04 o 
  -1   5   1    20893.27    18994.10    583.20 o 
   1   5   1    50243.54    44995.78   1000.15 o 
   3   5   1    89144.88    94350.15    870.64 o 
   5   5   1    22273.96    22528.03    560.76 o 
   7   5   1    11338.32    11706.83    302.15 o 
   9   5   1    33258.93    37818.85    745.33 o 
  11   5   1    24027.28    25177.86    530.07 o 
  13   5   1     3777.77     3750.52    130.43 o 
  15   5   1     2456.95     2084.69    969.11 o 
 -16   6   1      312.36      235.47    111.08 o 
 -14   6   1       37.90       73.03     43.75 o 
 -12   6   1      299.64      371.44     79.23 o 
 -10   6   1     1872.23     2012.02    199.14 o 
  -8   6   1     1415.07     1462.28    420.45 o 
  -6   6   1       26.30       95.06     87.02 o 
  -4   6   1        7.99       73.43    166.72 o 
  -2   6   1     1240.54     1421.17    392.42 o 
   0   6   1    12682.50    12564.04    586.90 o 
   2   6   1       51.86      307.69    149.12 o 
   4   6   1      476.04      592.13    200.87 o 
   6   6   1     6044.26     7223.80    359.98 o 
   8   6   1      681.97      839.85    163.16 o 
  10   6   1     1960.88     1976.13    198.18 o 
  12   6   1      232.71      213.29     86.50 o 
  14   6   1      865.18      884.88    208.24 o 
  16   6   1        9.85       50.30    151.49 o 
 -15   7   1     9127.08     9422.60    322.56 o 
 -13   7   1    17761.85    20070.52    550.92 o 
 -11   7   1     6324.36     6615.46    326.39 o 
  -9   7   1     6023.73     6561.54    299.86 o 
  -7   7   1    33883.71    37483.75   2136.28 o 
  -5   7   1    71023.50    84690.55   3215.83 o 
  -3   7   1    17645.94    16262.45    632.28 o 
  -1   7   1     7739.58     6930.48    619.34 o 
   1   7   1    75010.20    72456.77   1443.26 o 
   3   7   1    63986.21    62718.47   1228.81 o 
   5   7   1    11064.14    11534.84    497.60 o 
   7   7   1     2630.86     3080.68    278.84 o 
   9   7   1    23948.05    26246.79    637.71 o 
  11   7   1    28642.52    32079.97    707.53 o 
  13   7   1     2701.05     2679.47    204.51 o 
  15   7   1     1210.37      967.39    504.17 o 
 -16   8   1       65.53      142.76    120.23 o 
 -14   8   1      480.10      400.77    105.05 o 
 -12   8   1      855.00      879.80    186.96 o 
 -10   8   1      869.62      868.44    189.06 o 
  -8   8   1      279.51      501.99    282.88 o 
  -6   8   1     6664.21     6729.98    443.19 o 
  -4   8   1       24.66      317.24    383.18 o 
  -2   8   1     1383.38     1474.20    685.91 o 
   0   8   1     1086.28     1244.37    339.92 o 
   2   8   1     7230.30     6955.22    379.86 o 
   4   8   1        6.99      184.73    232.96 o 
   6   8   1     1516.40     1629.54    359.56 o 
   8   8   1     1832.36     1989.63    379.25 o 
  10   8   1      668.96      628.16    125.47 o 
  12   8   1      111.24      127.64     40.89 o 
  14   8   1        9.81       75.89     77.03 o 
 -15   9   1     3503.92     3218.76    472.45 o 
 -13   9   1     7350.74     7826.40    445.25 o 
 -11   9   1     7829.95     7259.95    741.81 o 
  -9   9   1     9143.19     9855.25    582.75 o 
  -7   9   1    24349.02    29402.94   1376.50 o 
  -5   9   1    33124.03    38721.52   1605.41 o 
  -3   9   1    27500.02    27597.36    895.48 o 
  -1   9   1    22082.94    21387.74    566.30 o 
   1   9   1    40133.87    39002.23    833.71 o 
   3   9   1    47511.85    48309.25   1314.64 o 
   5   9   1     8305.82     9113.66    603.74 o 
   7   9   1     1997.67     2000.27    448.81 o 
   9   9   1    15366.36    15960.57    854.38 o 
  11   9   1    14401.49    15068.63    569.62 o 
  13   9   1     2747.23     2545.96    317.87 o 
 -14  10   1     2149.71     1793.22    431.95 o 
 -12  10   1      364.04      292.80    156.54 o 
 -10  10   1     3410.28     3528.98    331.65 o 
  -8  10   1      144.51      154.63    219.25 o 
  -6  10   1    16921.06    18339.78   1040.51 o 
  -4  10   1     4857.94     4737.70    898.53 o 
  -2  10   1     3890.17     3990.31    790.92 o 
   0  10   1      191.18      359.76    194.49 o 
   2  10   1    11379.24    10825.90    805.80 o 
   4  10   1      447.19      488.01    206.78 o 
   6  10   1     1318.17     1745.56    434.09 o 
   8  10   1      168.57      248.70    179.67 o 
  10  10   1     1296.70     1471.18    359.38 o 
  12  10   1       41.42       97.47     61.50 o 
  14  10   1      536.70      190.44    139.63 o 
 -13  11   1     2299.24     1697.25    600.65 o 
 -11  11   1     6407.53     6511.35    583.17 o 
  -9  11   1     8496.89     9544.01    573.54 o 
  -7  11   1     8176.01     9179.38   1026.83 o 
  -5  11   1    17347.11    19877.95    699.93 o 
  -3  11   1    30579.59    31494.82   1242.51 o 
  -1  11   1    20480.44    20950.69    844.02 o 
   1  11   1     7679.38     7830.87    616.06 o 
   3  11   1    13110.49    12967.03    859.03 o 
   5  11   1    18018.15    19114.63    751.44 o 
   7  11   1     9295.19    10536.43    598.88 o 
   9  11   1     2994.11     2860.32    601.96 o 
  11  11   1     3825.48     3752.58    318.08 o 
  13  11   1     3215.93     2073.33    724.23 o 
 -12  12   1      261.64      229.38    107.17 o 
 -10  12   1      313.47      416.92    150.78 o 
  -8  12   1       56.79       81.68    108.99 o 
  -6  12   1     3401.59     3683.65    933.61 o 
  -4  12   1     1782.78     1881.53    487.67 o 
  -2  12   1      262.39      421.57    206.87 o 
   0  12   1      905.95      930.50    276.66 o 
   2  12   1     6088.00     5920.68   1303.13 o 
   4  12   1      299.45      365.27    170.77 o 
   6  12   1     1914.29     2026.16    518.58 o 
   8  12   1       39.98       86.43    128.38 o 
  10  12   1     1812.07     1426.24    460.40 o 
 -11  13   1     5753.11     6300.83    420.89 o 
  -9  13   1    11277.65    12885.96    830.61 o 
  -7  13   1     3243.97     3762.07    935.16 o 
  -5  13   1     2249.95     2375.62    537.89 o 
  -3  13   1    16434.81    17204.19    705.21 o 
  -1  13   1    19872.86    18716.02    695.57 o 
   1  13   1     3753.99     3612.97    864.35 o 
   3  13   1     2361.38     2856.93    810.90 o 
   5  13   1    13306.68    13269.28    660.19 o 
   7  13   1    10212.72    11566.44   1302.00 o 
   9  13   1     1583.15     1146.02    385.87 o 
 -10  14   1      599.00      603.41    214.53 o 
  -8  14   1       11.77      165.91    160.07 o 
  -6  14   1      167.71      244.87    326.04 o 
  -4  14   1      602.23      493.63    238.69 o 
  -2  14   1      935.78      896.35    247.19 o 
   0  14   1       91.52      228.61    190.46 o 
   2  14   1       32.59      181.56    192.65 o 
   4  14   1      953.38      863.56    326.90 o 
   6  14   1        3.22      106.50    185.01 o 
   8  14   1      184.01      266.39    157.11 o 
  -7  15   1     2259.83     1849.56    601.34 o 
  -5  15   1     1511.65     1215.07    481.85 o 
  -3  15   1    11472.17    11463.92   1117.19 o 
  -1  15   1    13034.68    11179.55    995.61 o 
   1  15   1     2622.54     2234.28    572.43 o 
   3  15   1     2580.46     1934.97    568.84 o 
   5  15   1     8601.48     9301.40    755.18 o 
  -2  16   1     2751.88     2194.53    793.26 o 
   0  16   1      100.80      103.38    148.09 o 
 -16   0   2     1493.45      904.75    411.27 o 
 -14   0   2     5160.90     5014.42    320.33 o 
 -12   0   2    99736.33    98006.65   1517.73 o 
 -10   0   2    42135.15    42434.23    782.31 o 
  -8   0   2     5428.17     6077.88    191.30 o 
  -6   0   2   113174.88   116343.48    849.59 o 
  -4   0   2   448527.13   443913.06   2417.22 o 
  -2   0   2    33282.18    33514.74    320.11 o 
   0   0   2    14758.54    14874.79    188.38 o 
   2   0   2   237774.80   249542.72   2334.78 o 
   4   0   2    81630.41    83288.15   1013.98 o 
   6   0   2     6112.06     6301.50    248.67 o 
   8   0   2      372.12      358.55    114.90 o 
  10   0   2    31306.85    30775.75    926.58 o 
  12   0   2    25370.38    24694.67    700.62 o 
  14   0   2     2094.57     1728.89    785.14 o 
  16   0   2      821.33      474.17    181.12 o 
 -15   1   2       20.04       56.18     37.49 o 
 -13   1   2      313.31      329.11     64.58 o 
 -11   1   2     2037.00     2013.65     96.25 o 
  -9   1   2     4850.47     4855.44     88.00 o 
  -7   1   2     2290.73     2296.78     58.91 o 
  -5   1   2    26117.98    27031.72    309.92 o 
  -3   1   2    17631.71    16881.25    442.40 o 
  -1   1   2      158.90      464.95     61.50 o 
   1   1   2    52154.80    52521.33    484.96 o 
   3   1   2     9286.18     8870.22    127.31 o 
   5   1   2     4986.67     4915.47    121.28 o 
   7   1   2     3813.26     3931.18    200.08 o 
   9   1   2      113.04      118.56     55.93 o 
  11   1   2      517.47      381.55     93.58 o 
  13   1   2      124.73      154.35     75.00 o 
  15   1   2      468.75      488.02    217.19 o 
  17   1   2       24.58      103.61     75.25 o 
 -16   2   2     1397.27     1163.76    180.53 o 
 -14   2   2     9522.29     9055.90    208.88 o 
 -12   2   2    56587.37    56941.75    467.51 o 
 -10   2   2    33997.66    34475.48    374.51 o 
  -8   2   2     2996.65     2952.96    105.25 o 
  -6   2   2   111296.77   109646.58   2129.37 o 
  -4   2   2   247376.03   236720.39   1676.32 o 
  -2   2   2    76406.60    73877.78    742.31 o 
   0   2   2     3700.08     3628.15    107.67 o 
   2   2   2    69585.54    67510.76    703.29 o 
   4   2   2   132972.19   138142.02    785.88 o 
   6   2   2    12026.76    11917.36   1232.22 o 
   8   2   2     8424.63     8524.82    176.97 o 
  10   2   2    23726.91    24741.50    672.23 o 
  12   2   2    14743.48    14582.42    414.01 o 
  14   2   2     3129.78     2873.23    684.30 o 
  16   2   2     1728.65     1240.21    706.35 o 
 -17   3   2      826.94      661.81    183.30 o 
 -15   3   2     5113.96     5015.19    334.69 o 
 -13   3   2     4507.08     4222.66    142.24 o 
 -11   3   2     8700.60     8786.17    175.55 o 
  -9   3   2    12054.65    11879.01    347.26 o 
  -7   3   2    18064.75    16874.03    730.29 o 
  -5   3   2    31962.51    29341.39   1182.79 o 
  -3   3   2    28698.31    25841.52    408.66 o 
  -1   3   2    43339.96    35096.64    763.84 o 
   1   3   2    11589.19    10662.43    338.66 o 
   3   3   2    19951.21    19324.24    689.30 o 
   5   3   2     5547.97     5670.71    173.03 o 
   7   3   2    12022.71    11741.32    247.73 o 
   9   3   2      706.93      751.65    115.52 o 
  11   3   2     9917.06     9911.73    212.48 o 
  13   3   2      706.51      581.80    180.90 o 
  15   3   2     1598.86     1318.40    434.68 o 
 -16   4   2     9589.27     9904.52    248.57 o 
 -14   4   2    11343.51    11539.88    239.10 o 
 -12   4   2    14193.42    15298.31    275.01 o 
 -10   4   2    26221.98    28787.97    555.16 o 
  -8   4   2    43597.51    43883.79    933.49 o 
  -6   4   2    49909.38    46517.03   2611.38 o 
  -4   4   2    57694.56    50331.77    918.21 o 
  -2   4   2    63368.55    59958.97   2377.12 o 
   0   4   2    78291.41    73043.72    997.24 o 
   4   4   2    25602.48    27093.10    396.16 o 
   6   4   2    28833.71    30867.79   1057.24 o 
   8   4   2    28681.28    30730.38    468.31 o 
  10   4   2    14422.24    14673.20    317.25 o 
  12   4   2     4741.83     4627.87    173.71 o 
  14   4   2     4165.78     3833.42    766.04 o 
  16   4   2     3533.10     2871.76    734.78 o 
 -17   5   2      413.60      304.02    142.14 o 
 -15   5   2     3836.19     3897.75    167.80 o 
 -13   5   2     3088.71     3200.11    196.69 o 
 -11   5   2     6941.30     7675.05    251.34 o 
  -9   5   2    10483.20    11030.98    336.83 o 
  -7   5   2    11442.33    10649.75    747.44 o 
  -5   5   2    16387.38    15635.56    322.97 o 
  -3   5   2     7688.49     7056.46    324.42 o 
  -1   5   2    36139.50    34599.57   2163.29 o 
   1   5   2     8929.88     8158.35    402.43 o 
   3   5   2    21181.69    22330.33    655.31 o 
   5   5   2     2349.11     2587.94    323.24 o 
   7   5   2     6461.73     6074.45    356.82 o 
   9   5   2       40.17       82.02     55.60 o 
  11   5   2     8118.91     8407.43    194.36 o 
  13   5   2      774.94      766.17    171.50 o 
 -16   6   2    18887.00    20512.29    498.19 o 
 -14   6   2    13412.33    14550.18    335.10 o 
 -12   6   2     1046.71     1181.33    229.61 o 
 -10   6   2    21463.84    23631.66    616.74 o 
  -8   6   2    93870.93   105921.66   1921.33 o 
  -6   6   2    37377.12    37125.80   1165.85 o 
  -4   6   2     3831.49     4049.64    273.55 o 
  -2   6   2    68814.06    71104.91   4101.31 o 
   0   6   2   131255.05   117892.86   1607.16 o 
   2   6   2    25028.45    23698.91   1153.38 o 
   4   6   2     4136.31     4727.01    307.86 o 
   6   6   2    35880.69    38471.56   1028.03 o 
   8   6   2    41273.86    42927.84   1449.18 o 
  10   6   2     3484.04     3768.02    225.09 o 
  12   6   2      815.93      779.63    135.46 o 
  14   6   2     5388.13     4895.44   1375.40 o 
 -17   7   2      102.49      272.74    116.75 o 
 -15   7   2      845.67      772.18    174.76 o 
 -13   7   2      136.30      170.46     60.78 o 
 -11   7   2     1199.01     1208.63    205.52 o 
  -9   7   2        4.47       65.45    128.45 o 
  -7   7   2      125.01      278.20    129.12 o 
  -5   7   2     1094.73     1331.50    366.63 o 
  -3   7   2      155.35       82.37    142.50 o 
  -1   7   2     1610.43     2193.30    703.18 o 
   1   7   2     2523.26     3424.10   1303.58 o 
   3   7   2     2036.97     2424.55    432.25 o 
   5   7   2      408.03      566.50    426.41 o 
   7   7   2      324.43      360.24     94.55 o 
   9   7   2     1697.79     1728.69    235.02 o 
  11   7   2     1280.05     1450.35    170.38 o 
  13   7   2       12.25        4.53     76.43 o 
  15   7   2      110.98       32.42    128.79 o 
 -16   8   2    15420.66    16119.01    672.28 o 
 -14   8   2     8932.08     9379.15    271.12 o 
 -12   8   2      198.98      190.39     79.78 o 
 -10   8   2    17722.57    20125.59    810.33 o 
  -8   8   2    86075.98    98127.55   3268.91 o 
  -6   8   2     9203.17     9258.38    343.25 o 
  -4   8   2      507.55      485.29    132.16 o 
  -2   8   2    38787.32    41638.29   1658.57 o 
   0   8   2   106122.65   105978.09   3731.93 o 
   2   8   2    19921.04    22013.10    816.72 o 
   4   8   2     1598.62     1657.93    376.24 o 
   6   8   2    30373.99    29838.61    753.36 o 
   8   8   2    24533.09    26487.82   1238.05 o 
  10   8   2     3841.46     4104.11    420.86 o 
  12   8   2     1547.77     1568.77    199.62 o 
  14   8   2     5232.31     4408.15    938.54 o 
 -15   9   2     1255.27     1038.51    307.28 o 
 -13   9   2      257.51      126.42    131.37 o 
 -11   9   2      221.48      199.87    105.37 o 
  -9   9   2      197.50      293.28    124.89 o 
  -7   9   2     3182.83     3476.81    681.64 o 
  -5   9   2        9.79      129.94    207.01 o 
  -3   9   2     3706.49     4626.47   1220.86 o 
  -1   9   2     4113.10     4682.30    960.98 o 
   1   9   2     3860.86     3872.11    749.29 o 
   3   9   2     1728.00     2036.66    464.24 o 
   5   9   2     1911.56     1789.16    425.84 o 
   7   9   2     6624.77     6898.65    566.56 o 
   9   9   2     4477.75     4613.80    535.44 o 
  11   9   2     2206.34     2007.42    296.59 o 
  13   9   2       99.41       37.68    140.31 o 
 -16  10   2     7924.05     7850.53    451.05 o 
 -14  10   2     7223.44     7714.80    683.12 o 
 -12  10   2     2940.23     3007.24    950.12 o 
 -10  10   2     8573.65     9236.06    540.17 o 
  -8  10   2    17519.72    20218.38    874.20 o 
  -6  10   2    13597.20    15177.57    892.14 o 
  -4  10   2     2330.78     3252.85   1322.66 o 
  -2  10   2    18686.23    21065.32   1103.05 o 
   0  10   2    32581.12    31833.99   1004.07 o 
   2  10   2     8620.94     8753.47    468.58 o 
   4  10   2     9211.19     8832.79    625.25 o 
   6  10   2    20533.70    21066.63    806.36 o 
   8  10   2    16008.04    16428.04    709.83 o 
  10  10   2     1914.27     1770.41    303.64 o 
  12  10   2     2574.16     1902.09    529.72 o 
 -15  11   2     2312.39     1774.45    417.91 o 
 -13  11   2      279.58      206.47    200.17 o 
 -11  11   2     2501.41     2843.78    860.62 o 
  -9  11   2     4046.11     4423.67   1249.66 o 
  -7  11   2     2761.23     3068.18   1248.69 o 
  -5  11   2     7087.00     7684.60    956.19 o 
  -3  11   2     2728.72     3793.25   1635.81 o 
  -1  11   2     5769.38     5562.03    886.81 o 
   1  11   2     4284.27     4264.72    873.05 o 
   3  11   2     3638.95     3950.07    983.69 o 
   5  11   2      178.01      448.96    243.28 o 
   7  11   2     7602.30     8210.63    610.98 o 
   9  11   2     1553.65     1401.64    299.99 o 
  11  11   2      690.26      580.56    144.99 o 
 -12  12   2     6975.83     7451.25    740.93 o 
 -10  12   2     5026.90     5062.88    652.77 o 
  -8  12   2     4642.15     5258.79   1297.97 o 
  -6  12   2     6978.09     7844.86    587.10 o 
  -4  12   2    19556.02    22192.95   1213.23 o 
  -2  12   2    14227.32    13104.96    758.38 o 
   0  12   2     3853.92     4222.17    940.99 o 
   2  12   2     7366.25     7421.09    973.95 o 
   4  12   2    17577.23    19078.82    830.48 o 
   6  12   2    10265.52    10625.73    579.15 o 
   8  12   2     1565.97     1638.90    437.11 o 
  10  12   2     3013.30     2839.05    216.37 o 
 -11  13   2      120.84      268.90    276.24 o 
  -9  13   2     2380.33     1952.94    699.33 o 
  -7  13   2     1757.14     1484.33    638.37 o 
  -5  13   2     1848.27     2127.91    533.78 o 
  -3  13   2      635.85      821.84    315.79 o 
  -1  13   2     4886.48     4510.34    955.11 o 
   1  13   2     1781.76     1511.02    337.94 o 
   3  13   2      545.94      835.59    286.68 o 
   5  13   2      147.69      352.75    200.50 o 
   7  13   2     2233.53     2268.33    687.46 o 
   9  13   2       18.50      100.31     86.98 o 
 -10  14   2     3773.19     3638.36    849.55 o 
  -8  14   2      336.19      396.37    185.95 o 
  -6  14   2     5212.75     4916.26    996.33 o 
  -4  14   2    16709.63    17473.01   1514.85 o 
  -2  14   2     5332.65     5115.43   1036.43 o 
   0  14   2      389.12      464.91    191.60 o 
   2  14   2     6413.28     5521.02   1245.93 o 
   4  14   2    14583.09    15706.17   1407.64 o 
   6  14   2     3032.26     2749.49   1039.44 o 
  -7  15   2      217.35      170.66    149.24 o 
  -5  15   2       16.80      139.74    145.77 o 
  -3  15   2      634.05      423.65    189.22 o 
  -1  15   2      837.13      844.80    321.57 o 
   1  15   2        2.13      103.64    165.88 o 
   3  15   2      159.19      188.10    157.05 o 
   5  15   2     1317.84      865.12    628.65 o 
  -2  16   2     1840.58     1115.66    654.58 o 
 -17   1   3     4191.00     3369.56    224.23 o 
 -15   1   3    11069.06    10194.28    267.22 o 
 -13   1   3    42702.24    41092.81    710.06 o 
 -11   1   3    21125.67    20483.51    407.36 o 
  -9   1   3     1521.58     1738.14    280.02 o 
  -7   1   3    43036.01    42762.31    421.51 o 
  -5   1   3   128453.69   127992.00    466.37 o 
  -3   1   3    26412.59    25950.66    426.14 o 
  -1   1   3      608.14      814.67    101.08 o 
   1   1   3   138960.64   138120.13   1865.27 o 
   3   1   3   205330.67   222340.17   1697.16 o 
   5   1   3     8523.67     9077.20    158.34 o 
   7   1   3     1296.46     1452.47    251.87 o 
   9   1   3    41877.49    43825.24    848.66 o 
  11   1   3    30488.29    30898.70   1028.43 o 
  13   1   3      503.64      349.81    143.82 o 
  15   1   3      892.50      656.26    184.96 o 
 -18   2   3     1002.14      848.61    340.43 o 
 -16   2   3      195.08      187.42     69.05 o 
 -14   2   3     6484.40     5988.48    172.65 o 
 -12   2   3     1497.23     1427.18     73.17 o 
 -10   2   3    10144.04    10379.19    145.30 o 
  -8   2   3    11235.51    11393.90    180.94 o 
  -6   2   3    17099.20    16453.63    182.88 o 
  -4   2   3     8998.80     8545.67    239.88 o 
  -2   2   3    22710.29    20930.21    187.26 o 
   0   2   3       74.04      291.93     79.48 o 
   2   2   3    14584.73    13742.30    129.12 o 
   4   2   3     1409.14     1337.19     97.56 o 
   6   2   3     8985.38     8350.63    204.64 o 
   8   2   3        1.77      115.86     87.82 o 
  10   2   3     5504.75     5580.45    429.65 o 
  12   2   3       87.15      100.99    123.56 o 
  14   2   3     1889.70     1486.56    318.71 o 
 -19   3   3     4987.92     4616.15    410.68 o 
 -17   3   3     5323.45     4794.03    225.40 o 
 -15   3   3    12719.48    12108.12    425.28 o 
 -13   3   3    25885.58    26015.69    440.16 o 
 -11   3   3    28957.10    30389.69    661.77 o 
  -9   3   3    13338.14    12870.42    326.55 o 
  -7   3   3    26901.37    25406.71    521.86 o 
  -5   3   3   118482.75   115800.57   3047.57 o 
  -3   3   3    59011.54    55016.76    792.19 o 
  -1   3   3    29182.75    27768.83    656.29 o 
   1   3   3    60291.47    57602.94    505.88 o 
   3   3   3    58626.21    60557.02    387.68 o 
   5   3   3    22564.09    22551.12    254.46 o 
   7   3   3    12126.93    11915.57    416.70 o 
   9   3   3    23766.27    23137.65    481.54 o 
  11   3   3    10488.02    11192.13    787.15 o 
  13   3   3     2256.43     2109.97    600.91 o 
  15   3   3     2482.80     1763.29    818.26 o 
 -18   4   3      722.45      620.63    348.18 o 
 -16   4   3      287.42      333.92     63.15 o 
 -14   4   3     5076.62     4946.53    131.87 o 
 -12   4   3     4031.68     4194.92    133.11 o 
 -10   4   3     6743.36     6655.88    415.39 o 
  -8   4   3      261.22      200.96    100.82 o 
  -6   4   3    24172.25    21831.01    279.08 o 
  -4   4   3     7784.53     6873.02    395.13 o 
  -2   4   3    13114.89    10648.38    263.88 o 
   0   4   3      959.85      958.75    231.84 o 
   2   4   3    34751.77    33562.07    325.87 o 
   4   4   3     2325.87     2333.61    252.66 o 
   6   4   3    23204.57    22999.54    430.20 o 
   8   4   3     1823.18     1742.08     82.58 o 
  10   4   3     7472.65     7268.43    294.38 o 
  12   4   3       20.48      119.40    201.42 o 
  14   4   3     4077.66     3343.85   1136.01 o 
 -17   5   3     9756.00    10656.97    496.66 o 
 -15   5   3     8996.88     9247.61    226.68 o 
 -13   5   3     5087.07     5444.14    173.17 o 
 -11   5   3    23312.31    25225.58    530.40 o 
  -9   5   3    54045.92    56677.96   1105.10 o 
  -7   5   3    20319.78    20549.18    542.74 o 
  -5   5   3     8040.98     7589.97    297.73 o 
  -3   5   3    69047.23    60970.88    726.52 o 
  -1   5   3   100880.46    95082.44   1152.08 o 
   1   5   3    13754.42    12551.79    381.39 o 
   3   5   3     9012.31     8416.05    383.35 o 
   5   5   3    49954.88    51574.52    915.02 o 
   7   5   3    33847.46    35727.71    623.79 o 
   9   5   3     5896.59     6339.91    209.33 o 
  11   5   3     4142.65     3456.62    352.16 o 
  13   5   3     8073.81     8446.58    525.62 o 
  15   5   3     3765.88     2789.57    705.08 o 
 -18   6   3      112.25       52.33    104.84 o 
 -16   6   3      218.97      202.80     59.40 o 
 -14   6   3      399.18      305.17     62.62 o 
 -12   6   3     4181.87     4220.13    179.64 o 
 -10   6   3      122.01      271.36    109.75 o 
  -8   6   3      902.02      908.90    149.78 o 
  -6   6   3     7682.10     6779.62    468.07 o 
  -4   6   3     7986.27     7072.64    918.17 o 
  -2   6   3     4083.24     3708.20    383.18 o 
   0   6   3      936.16      900.57    208.01 o 
   2   6   3    21725.69    21709.68   1496.32 o 
   4   6   3      629.06      896.12    162.59 o 
   6   6   3     8272.39     8310.77    333.39 o 
   8   6   3      395.35      281.47     74.62 o 
  10   6   3     1541.31     1697.42    227.47 o 
  12   6   3        4.19      132.20    132.76 o 
  14   6   3      795.91      615.18    337.90 o 
 -17   7   3    10949.84    11943.82    958.99 o 
 -15   7   3     4174.77     4605.33    196.27 o 
 -13   7   3     1539.13     1637.45    223.14 o 
 -11   7   3    19071.14    20743.54    678.27 o 
  -9   7   3    60953.86    66601.56   1438.39 o 
  -7   7   3    18395.22    18804.21    672.19 o 
  -5   7   3      983.16     1010.86    273.80 o 
  -3   7   3    52988.21    51507.94   1086.57 o 
  -1   7   3    84576.18    82724.89   3471.15 o 
   1   7   3     9212.18     8992.44    435.24 o 
   3   7   3     1488.25     1664.39    344.90 o 
   5   7   3    39835.70    42598.53    886.65 o 
   7   7   3    48051.44    50130.07   1268.26 o 
   9   7   3      993.74     1100.64    208.97 o 
  11   7   3      729.13      670.51    161.88 o 
  13   7   3    12260.14    13263.09   1101.35 o 
 -18   8   3      645.43      432.01    219.69 o 
 -16   8   3      162.39      105.56     61.11 o 
 -14   8   3      710.77      728.57    219.23 o 
 -12   8   3      184.82      129.02     99.50 o 
 -10   8   3     5069.29     5195.99    300.53 o 
  -8   8   3       18.42       93.82    153.85 o 
  -6   8   3      770.17      820.25    222.49 o 
  -4   8   3     1051.88     1318.24    407.21 o 
  -2   8   3     2644.26     2792.74    537.58 o 
   0   8   3      169.31      129.44    320.21 o 
   2   8   3      125.34       97.06    138.88 o 
   4   8   3      746.08      798.43    222.70 o 
   6   8   3      102.39      227.83    122.70 o 
   8   8   3        5.27      167.18    102.62 o 
  10   8   3      112.04      121.13     77.13 o 
  12   8   3       79.37      173.01    239.52 o 
 -17   9   3     5302.04     4962.14    316.03 o 
 -15   9   3     5348.19     5608.53    531.87 o 
 -13   9   3     1251.22     1101.25    301.97 o 
 -11   9   3    12813.95    14859.22    805.55 o 
  -9   9   3    46957.34    54991.57   1901.07 o 
  -7   9   3    25655.19    26005.43    928.32 o 
  -5   9   3     4326.23     4192.79    830.83 o 
  -3   9   3    23737.52    25999.41    870.92 o 
  -1   9   3    59251.42    73654.40   3009.43 o 
   1   9   3    10838.98    11819.01    897.96 o 
   3   9   3     1332.81     1831.24    546.42 o 
   5   9   3    20933.82    18264.59   2806.55 o 
   7   9   3    18638.65    18594.21   1164.21 o 
   9   9   3     1556.39     1376.51    318.02 o 
  11   9   3     1040.70      930.71    308.45 o 
 -16  10   3      505.21      502.01    326.31 o 
 -14  10   3      533.72      834.47    354.45 o 
 -12  10   3        8.61      121.04    135.02 o 
 -10  10   3     6858.77     7248.26    524.05 o 
  -8  10   3     1001.70     1098.66    454.58 o 
  -6  10   3     3016.94     4160.50   1196.17 o 
  -4  10   3     1602.17     1943.83    522.23 o 
  -2  10   3    14990.74    16521.61    960.74 o 
   0  10   3      250.06      182.04    230.59 o 
   2  10   3     7130.46     6548.65    830.69 o 
   4  10   3       63.99       65.06    183.61 o 
   6  10   3     5407.30     5540.54    572.74 o 
   8  10   3      488.56      681.24    169.49 o 
  10  10   3     2121.72     1661.20    337.08 o 
 -15  11   3     6261.87     6739.89    557.42 o 
 -13  11   3     6970.33     8053.44    825.36 o 
 -11  11   3     3849.64     4348.53   1335.15 o 
  -9  11   3     9958.12    11514.84    684.15 o 
  -7  11   3    18109.81    20655.21   1059.87 o 
  -5  11   3    17016.40    17906.94    869.18 o 
  -3  11   3    12684.93    14295.21    826.10 o 
  -1  11   3    15374.68    19566.16   1070.56 o 
   1  11   3     9959.82    10328.97   1506.80 o 
   3  11   3     4838.70     4713.95    399.66 o 
   5  11   3     7262.27     6808.41    587.29 o 
   7  11   3     8742.38     9030.07    644.20 o 
   9  11   3     3770.50     3240.80    293.77 o 
 -14  12   3      575.39      514.00    236.66 o 
 -12  12   3       82.93      246.53    178.86 o 
 -10  12   3     4160.45     4390.90   1098.63 o 
  -8  12   3     4633.16     4891.45    473.25 o 
  -6  12   3      622.39      643.56    302.19 o 
  -4  12   3      320.12      371.54    364.62 o 
  -2  12   3     6379.33     8087.17   2357.66 o 
   0  12   3     1558.02     1783.47    520.39 o 
   2  12   3     2735.39     3134.79    813.40 o 
   4  12   3      329.42      507.18    434.92 o 
   6  12   3     3248.64     3146.93    716.92 o 
   8  12   3      173.05      222.33    115.17 o 
 -11  13   3     2388.79     2239.41   1019.18 o 
  -9  13   3     1145.67     1238.72    495.63 o 
  -7  13   3    13818.89    14659.58    805.89 o 
  -5  13   3    16532.58    18670.50   1143.30 o 
  -3  13   3     2564.37     2303.31    507.85 o 
  -1  13   3     2392.78     2817.01    676.83 o 
   1  13   3    15218.33    14200.09   1967.92 o 
   3  13   3    11581.43    11578.04   1478.08 o 
   5  13   3     1382.01     1279.25    467.44 o 
   7  13   3     1584.18     1406.05    361.58 o 
 -10  14   3       58.32       13.70    145.53 o 
  -8  14   3     2154.21     2267.84    990.36 o 
  -6  14   3       17.44      184.30    271.99 o 
  -4  14   3      510.11      804.61    246.35 o 
  -2  14   3      561.71      442.22    180.55 o 
   0  14   3      788.96      612.62    211.71 o 
   2  14   3      243.24      241.45    158.01 o 
   4  14   3       26.84      161.30    147.24 o 
   6  14   3     1562.07     1534.94    500.74 o 
  -7  15   3     7917.74     9428.13    560.94 o 
  -5  15   3    11867.06    11835.30    520.05 o 
  -3  15   3     2954.26     2688.21    711.28 o 
  -1  15   3     1104.04      909.86    249.44 o 
   1  15   3     7325.76     6467.66   1157.04 o 
   3  15   3     8852.90     7965.07   1320.10 o 
 -18   0   4     8439.29     6815.55    388.24 o 
 -16   0   4    35745.31    34323.48    586.10 o 
 -14   0   4     6619.94     6395.29    287.24 o 
 -12   0   4     7735.37     7623.58    250.49 o 
 -10   0   4    73167.97    75364.90   1322.92 o 
  -8   0   4   168574.44   180542.55   3790.27 o 
  -6   0   4    58610.52    62194.30    976.63 o 
  -4   0   4     3253.03     3273.96    126.69 o 
  -2   0   4    58187.67    59632.62    519.74 o 
   0   0   4    63362.72    64116.20    625.45 o 
   2   0   4    46853.42    48154.79    684.16 o 
   4   0   4     5114.00     4930.30    244.63 o 
   6   0   4    11247.12    11263.49    476.59 o 
   8   0   4    27204.61    26265.95    907.64 o 
  10   0   4     5742.07     5410.61   1143.29 o 
  12   0   4     1500.77     1370.10    431.79 o 
  14   0   4     2267.25     1775.69    884.03 o 
 -19   1   4      332.85      307.11    173.23 o 
 -17   1   4       46.31       40.10     59.56 o 
 -15   1   4     2336.78     2258.63    304.74 o 
 -13   1   4        5.23       78.25     69.00 o 
 -11   1   4     1817.93     1803.91    299.25 o 
  -9   1   4     3880.03     4032.85    378.17 o 
  -7   1   4      353.38      400.24     64.33 o 
  -5   1   4      499.76      537.22     72.76 o 
  -3   1   4      476.30      618.28     86.10 o 
  -1   1   4     4941.66     5253.69     86.35 o 
   1   1   4       41.18      148.39     35.80 o 
   3   1   4    10897.52    10912.68    165.21 o 
   5   1   4      316.68      396.59     64.74 o 
   7   1   4     1129.45     1185.39    181.55 o 
   9   1   4      309.97      300.98     83.85 o 
  11   1   4      266.25      196.11    148.21 o 
  13   1   4      191.10      225.81    113.88 o 
 -20   2   4      667.71      575.38    251.56 o 
 -18   2   4     4729.45     4203.09    344.95 o 
 -16   2   4    21158.77    19585.93    524.49 o 
 -14   2   4    19698.32    19421.51    793.81 o 
 -12   2   4     7121.57     7092.04    201.18 o 
 -10   2   4    49450.40    49889.11    734.28 o 
  -8   2   4    86684.07    85720.66    609.33 o 
  -6   2   4    34473.02    32987.21    657.76 o 
  -4   2   4    30953.08    30980.10    241.77 o 
  -2   2   4    57629.13    58767.15    552.33 o 
   0   2   4    71921.00    73386.99    574.62 o 
   2   2   4    13946.29    13997.24    136.69 o 
   4   2   4    15933.47    16405.56    250.23 o 
   6   2   4    24524.36    24714.57    306.66 o 
   8   2   4    17423.74    14162.30   2683.64 o 
  10   2   4     8251.34     8621.95    506.74 o 
  12   2   4     1659.54     1424.67    353.31 o 
  14   2   4     2078.66     1737.12    572.59 o 
 -19   3   4     1256.85     1251.03    593.33 o 
 -17   3   4     1285.88      781.78    221.33 o 
 -15   3   4     2218.82     1784.33    315.24 o 
 -13   3   4     3051.41     2929.92    193.77 o 
 -11   3   4     3498.48     3477.76     96.57 o 
  -9   3   4     8759.02     8197.34    207.50 o 
  -7   3   4     9015.90     8474.44    183.99 o 
  -5   3   4    19248.84    18725.93    194.30 o 
  -3   3   4     6813.15     6444.16    124.08 o 
  -1   3   4    12883.47    12287.13    161.88 o 
   1   3   4     6769.13     6844.03    130.32 o 
   3   3   4     6397.93     5974.33    150.83 o 
   5   3   4     1643.55     1649.67    137.88 o 
   7   3   4     7820.26     7886.53    247.70 o 
   9   3   4     1594.60     1959.97    365.35 o 
  11   3   4      815.74      772.83    201.42 o 
  13   3   4      139.07      187.66    106.90 o 
 -20   4   4     3363.00     3349.70    687.24 o 
 -18   4   4     5273.24     5186.76    368.51 o 
 -16   4   4     7349.01     7319.37    195.82 o 
 -14   4   4    14485.20    14286.61    311.97 o 
 -12   4   4    25782.57    27219.26    504.74 o 
 -10   4   4    28582.03    26678.44    584.43 o 
  -8   4   4    27415.45    25560.48    431.47 o 
  -6   4   4    32107.19    29201.32    587.72 o 
  -4   4   4    56718.27    53682.74    682.05 o 
  -2   4   4    49860.84    47753.99    588.53 o 
   0   4   4    27173.28    26079.22    230.84 o 
   2   4   4    28412.21    28851.55    324.04 o 
   4   4   4    25008.29    24928.67    413.62 o 
   6   4   4    17062.40    17285.67    396.11 o 
   8   4   4     7885.61     7839.63    423.42 o 
  10   4   4     7371.82     7805.67    584.81 o 
  12   4   4     5463.60     5066.90    832.44 o 
  14   4   4     1785.76     1003.49    609.16 o 
 -19   5   4      792.87      640.92    438.42 o 
 -17   5   4      871.32      820.62    362.54 o 
 -15   5   4     1324.07     1283.62    145.68 o 
 -13   5   4     3420.58     3581.07    266.35 o 
 -11   5   4     2345.29     2406.36    347.00 o 
  -9   5   4     5355.60     5234.84    291.90 o 
  -7   5   4     2842.45     2492.35    388.66 o 
  -5   5   4     8608.45     8369.04    265.56 o 
  -3   5   4     5163.86     4732.80    180.72 o 
  -1   5   4     6585.06     6197.16    210.10 o 
   1   5   4     1833.65     1823.94    233.83 o 
   3   5   4      454.96      476.58    106.40 o 
   5   5   4      412.08      542.98     86.26 o 
   7   5   4     4503.27     4259.41    209.55 o 
   9   5   4     1248.26     1132.69    308.32 o 
  11   5   4      255.50      347.12    276.40 o 
  13   5   4        9.54      182.72    226.98 o 
 -18   6   4     4347.50     4677.24    451.09 o 
 -16   6   4     1581.93     1392.96    240.13 o 
 -14   6   4    14173.28    15625.38    762.14 o 
 -12   6   4    40528.01    44743.04   1156.65 o 
 -10   6   4    18587.53    20064.56    704.92 o 
  -8   6   4     5207.17     4791.62    325.54 o 
  -6   6   4    42728.05    38906.40    854.42 o 
  -4   6   4    84559.19    78809.39   1138.89 o 
  -2   6   4    29229.95    27233.28    520.84 o 
   0   6   4     6741.22     6812.27    358.66 o 
   2   6   4    20921.37    19774.61    544.92 o 
   4   6   4    37897.25    36670.93   1787.85 o 
   6   6   4     9053.54     8921.24    278.64 o 
   8   6   4     1607.77     1505.97    114.90 o 
  10   6   4     4833.17     4186.10    492.48 o 
  12   6   4     6736.25     6452.38    933.03 o 
 -19   7   4        4.27       84.33     96.81 o 
 -17   7   4      424.59      274.70    115.78 o 
 -15   7   4       11.21       45.60     46.91 o 
 -13   7   4      633.32      628.26    292.79 o 
 -11   7   4      186.06      214.94     72.56 o 
  -9   7   4     1964.32     1794.83    313.33 o 
  -7   7   4      155.36      239.29    102.95 o 
  -5   7   4      657.52      912.97    271.89 o 
  -3   7   4      408.79      509.08    139.14 o 
  -1   7   4       44.46       13.56     92.65 o 
   1   7   4        8.49       84.05     99.62 o 
   3   7   4     1906.51     2185.14    408.45 o 
   5   7   4      994.56     1198.60    219.36 o 
   7   7   4       13.02       97.35     66.78 o 
   9   7   4        3.03       30.53     41.61 o 
  11   7   4      600.38      790.71    414.55 o 
 -18   8   4     4225.13     3118.48   1080.38 o 
 -16   8   4     1234.67     1029.82    290.46 o 
 -14   8   4     6410.22     6961.10    530.96 o 
 -12   8   4    24965.65    29945.85   1465.21 o 
 -10   8   4     9152.26     9266.74   1045.85 o 
  -8   8   4     5338.33     5129.93    463.48 o 
  -6   8   4    27803.06    27427.28   1388.06 o 
  -4   8   4    40997.06    41374.35    758.48 o 
  -2   8   4    17988.66    17654.66    398.86 o 
   0   8   4     5743.13     5148.15    912.91 o 
   2   8   4    28140.16    27134.20   1848.14 o 
   4   8   4    28537.99    28719.36   1732.96 o 
   6   8   4     6004.51     5854.00    317.58 o 
   8   8   4     1174.00     1023.66    216.75 o 
  10   8   4     3923.95     3092.12    390.21 o 
  12   8   4     7185.55     6057.23    922.35 o 
 -17   9   4       51.15       15.53    100.99 o 
 -15   9   4      211.72      280.40    174.41 o 
 -13   9   4      884.93      860.84    290.13 o 
 -11   9   4     2395.50     2755.49    691.16 o 
  -9   9   4      600.69      849.06    382.62 o 
  -7   9   4     5829.32     5847.06    793.64 o 
  -5   9   4     6138.94     5271.16    442.63 o 
  -3   9   4     7150.13     7006.18    423.26 o 
  -1   9   4     1941.58     1710.18    539.99 o 
   1   9   4     1176.23     1380.10    519.73 o 
   3   9   4     3465.01     3292.12    753.66 o 
   5   9   4     2890.85     2988.49    413.10 o 
   7   9   4      872.04      735.29    207.77 o 
   9   9   4       49.79      158.17     71.03 o 
  11   9   4     1056.56      690.66    435.98 o 
 -16  10   4     1656.61     1453.08    626.65 o 
 -14  10   4     6448.55     7307.89    692.37 o 
 -12  10   4     8775.01     9900.92    619.65 o 
 -10  10   4     5810.37     6088.58   1190.38 o 
  -8  10   4     3061.73     3804.62   1092.38 o 
  -6  10   4    14782.20    16014.45    801.24 o 
  -4  10   4    24573.43    27383.68   1479.59 o 
  -2  10   4     8756.36     8420.92    643.38 o 
   0  10   4    14786.25    15324.29    917.67 o 
   2  10   4    16796.30    16640.57    671.84 o 
   4  10   4     9740.13     9016.32   1244.23 o 
   6  10   4     5559.95     5649.22    368.48 o 
   8  10   4     5474.20     5560.47    511.66 o 
  10  10   4     4410.28     3578.99    779.43 o 
 -15  11   4      399.87      284.44    206.65 o 
 -13  11   4      954.15     1105.28    453.94 o 
 -11  11   4     1134.74     1070.93    447.97 o 
  -9  11   4     2569.53     3239.67    989.80 o 
  -7  11   4     1340.32     1900.69    634.98 o 
  -5  11   4     1925.89     2036.21    643.18 o 
  -3  11   4     4785.60     4987.15   1414.26 o 
  -1  11   4      502.20     1004.46    291.69 o 
   1  11   4      483.45      414.86    212.34 o 
   3  11   4     5244.83     4894.88    418.77 o 
   5  11   4     1879.09     1483.78    358.16 o 
   7  11   4      350.71      196.37     96.68 o 
   9  11   4       16.68       45.86     83.81 o 
 -14  12   4     4377.58     4481.85    390.60 o 
 -12  12   4     3218.30     2880.36   1018.51 o 
 -10  12   4     3460.37     3497.77   1025.10 o 
  -8  12   4    11415.30    12583.38    843.93 o 
  -6  12   4     9618.78    10086.13    841.29 o 
  -4  12   4     3641.86     3944.96   1362.74 o 
  -2  12   4    10557.30    12080.82   2187.13 o 
   0  12   4    16704.66    17089.01   2081.60 o 
   2  12   4     6762.90     6594.46    703.87 o 
   4  12   4     1279.58     1212.16    447.41 o 
   6  12   4     4168.96     3437.54    329.02 o 
   8  12   4     7091.22     6644.52    400.36 o 
 -11  13   4      241.70      160.68    269.87 o 
  -9  13   4      129.89      293.22    221.45 o 
  -7  13   4       22.29       77.30    175.49 o 
  -5  13   4     1849.56     1678.48    841.48 o 
  -3  13   4      301.44      392.55    339.03 o 
  -1  13   4       13.76      168.33    163.97 o 
   1  13   4      516.26      402.29    221.00 o 
   3  13   4      964.66      783.94    240.80 o 
   5  13   4       61.55      118.18    122.20 o 
 -10  14   4     3203.21     3030.61   1433.57 o 
  -8  14   4     9923.94    10948.26    788.47 o 
  -6  14   4     4974.98     5653.13   1578.17 o 
  -4  14   4      563.14      733.74    350.90 o 
  -2  14   4     4348.74     4097.12    911.52 o 
   0  14   4    12908.72    11781.40   2870.83 o 
   2  14   4     3866.82     3400.63    956.14 o 
   4  14   4      499.77      261.89    139.61 o 
  -7  15   4     1492.16     1584.64    683.65 o 
  -5  15   4      142.32      166.51    157.92 o 
  -3  15   4      115.31      228.70    152.60 o 
  -1  15   4      526.37      332.64    286.37 o 
 -19   1   5     5750.23     5025.09    378.91 o 
 -17   1   5    25851.88    26359.50   1198.68 o 
 -15   1   5     7835.95     7702.43    214.69 o 
 -13   1   5      765.01      663.63    121.11 o 
 -11   1   5    29487.22    30296.89    576.56 o 
  -9   1   5   103436.21   108715.09   1200.36 o 
  -7   1   5    14520.62    14782.48    261.14 o 
  -5   1   5     1475.24     1887.24    124.75 o 
  -3   1   5   111537.97   118755.06    759.63 o 
  -1   1   5   139449.44   151736.34   1172.49 o 
   1   1   5     2867.46     3107.24     97.40 o 
   3   1   5     5654.65     6339.50    131.00 o 
   5   1   5    62992.82    66323.63   1034.77 o 
   7   1   5    25610.63    25696.18    916.14 o 
   9   1   5      205.57      306.98    151.67 o 
  11   1   5     2124.50     1631.05    420.57 o 
  13   1   5     9652.62     9422.69    816.96 o 
 -20   2   5      336.52      311.46    115.24 o 
 -18   2   5     1651.05     1473.64    454.10 o 
 -16   2   5      233.25      286.24    210.75 o 
 -14   2   5     3165.47     2792.00    242.22 o 
 -12   2   5      634.74      638.20    112.75 o 
 -10   2   5     8198.28     8097.73    159.62 o 
  -8   2   5      617.57      510.59     80.13 o 
  -6   2   5    21846.34    21296.00    245.54 o 
  -4   2   5      269.42      354.10     68.75 o 
  -2   2   5    29753.86    29527.39    273.06 o 
   0   2   5     1067.25     1477.79    135.90 o 
   2   2   5    15504.13    15664.98    250.00 o 
   4   2   5      875.17      881.70    110.90 o 
   6   2   5     9810.96     9919.81    286.80 o 
   8   2   5        3.50       91.43     92.69 o 
  10   2   5     2770.46     2389.73    434.38 o 
  12   2   5       79.36      140.43    133.23 o 
 -19   3   5     3922.18     2987.09    941.39 o 
 -17   3   5    11683.37    11938.11   1053.19 o 
 -15   3   5    10622.24     8324.73   1213.61 o 
 -13   3   5    10868.03    10746.17    330.50 o 
 -11   3   5    23107.21    22236.14    404.96 o 
  -9   3   5    47301.78    47192.80    804.13 o 
  -7   3   5    18606.09    16681.00    600.24 o 
  -5   3   5    20595.99    20186.37    259.42 o 
  -3   3   5    71395.63    73066.99    711.28 o 
  -1   3   5    51456.16    53262.77    540.83 o 
   1   3   5    16315.93    16653.88    273.09 o 
   3   3   5     9607.14    10114.28    174.13 o 
   5   3   5    22806.09    23564.48    565.25 o 
   7   3   5    15208.54    15502.02    399.78 o 
   9   3   5     3660.39     3449.50    713.22 o 
  11   3   5     3870.13     3380.43    847.39 o 
  13   3   5     3450.56     3036.31    556.70 o 
 -20   4   5       71.20       30.08    124.18 o 
 -18   4   5     2400.09     2088.20    761.18 o 
 -16   4   5     2536.69     2760.18    904.92 o 
 -14   4   5     4670.81     4377.37    129.56 o 
 -12   4   5     2280.51     2090.11    159.63 o 
 -10   4   5    19611.42    18558.23    281.77 o 
  -8   4   5     8336.43     7849.95    203.05 o 
  -6   4   5    15127.46    13903.10    242.89 o 
  -4   4   5     2380.96     2364.93    283.20 o 
  -2   4   5    36574.54    35500.98    432.21 o 
   0   4   5      731.71      841.14    132.68 o 
   2   4   5    34065.74    35180.87    384.13 o 
   4   4   5      255.37      223.12     61.00 o 
   6   4   5    11545.25    11696.36    277.18 o 
   8   4   5      437.35      438.82     98.62 o 
  10   4   5     5541.52     5006.37    659.29 o 
  12   4   5      632.33      538.14    231.36 o 
 -19   5   5     3146.35     3368.70    959.59 o 
 -17   5   5     1424.43     1400.35    383.06 o 
 -15   5   5    14292.28    14426.11    477.03 o 
 -13   5   5    29327.46    28057.25   1184.33 o 
 -11   5   5     8495.14     7971.04    229.28 o 
  -9   5   5     6678.34     6377.26    230.91 o 
  -7   5   5    46986.28    45168.93    840.93 o 
  -5   5   5    51645.05    49316.98    777.46 o 
  -3   5   5    11909.67    11311.08    222.31 o 
  -1   5   5    14815.39    13705.17    410.94 o 
   1   5   5    47232.75    48470.42    765.16 o 
   3   5   5    28820.72    28653.64    487.43 o 
   5   5   5     6131.70     6183.61    217.29 o 
   7   5   5     5012.29     5171.24    215.59 o 
   9   5   5    10741.15    11114.06   1238.69 o 
  11   5   5     6265.66     5786.92   1278.17 o 
 -18   6   5      912.92      601.83    276.51 o 
 -16   6   5     2740.52     2787.15    168.72 o 
 -14   6   5     1488.83     1619.21    255.83 o 
 -12   6   5      974.80      891.94    257.50 o 
 -10   6   5     7470.25     6748.04    244.48 o 
  -8   6   5     3858.26     3401.56    261.62 o 
  -6   6   5     2719.76     2285.37    334.98 o 
  -4   6   5        5.43      130.76     94.40 o 
  -2   6   5    10495.49     9959.01    255.12 o 
   0   6   5      115.55      128.85     67.16 o 
   2   6   5     8362.56     8047.78    265.60 o 
   4   6   5      169.66      227.11     81.56 o 
   6   6   5     2070.74     2236.56    167.16 o 
   8   6   5      280.52      208.08     62.75 o 
  10   6   5     1320.83     1301.40    450.68 o 
  12   6   5      413.86      494.30    264.33 o 
 -19   7   5     2209.93     1631.47    805.94 o 
 -17   7   5      427.60      403.36    184.28 o 
 -15   7   5    10909.43    12504.27    697.87 o 
 -13   7   5    33770.25    36130.27   1044.04 o 
 -11   7   5     7640.60     8410.66    601.24 o 
  -9   7   5      237.20      476.95    270.03 o 
  -7   7   5    43450.20    39336.32   1054.50 o 
  -5   7   5    74434.45    67336.26   1856.96 o 
  -3   7   5     2174.80     1863.55    331.87 o 
  -1   7   5      867.11      805.86    154.16 o 
   1   7   5    48708.94    46419.38   1274.00 o 
   3   7   5    48637.99    47560.64   1104.08 o 
   5   7   5      890.82      897.99    174.29 o 
   7   7   5     1375.85     1095.12    183.34 o 
   9   7   5    15655.16    15911.85    776.10 o 
  11   7   5     4068.54     3405.33   1486.06 o 
 -18   8   5       12.45       85.20    158.29 o 
 -16   8   5      291.80      292.79    237.45 o 
 -14   8   5     1113.83      985.46    457.04 o 
 -12   8   5      185.44      583.32    305.88 o 
 -10   8   5       25.81      403.01    287.92 o 
  -8   8   5     1564.63     1661.86    471.54 o 
  -6   8   5      608.75      439.14     95.35 o 
  -4   8   5      169.56      148.23     86.88 o 
  -2   8   5       17.34       84.05     96.02 o 
   0   8   5       28.61       91.87    123.69 o 
   2   8   5      590.89      615.15    218.48 o 
   4   8   5      250.30      331.60     99.59 o 
   6   8   5       50.12       59.09     48.37 o 
   8   8   5      324.74      186.22    104.36 o 
  10   8   5      609.72      539.40    284.97 o 
 -17   9   5      737.74      566.95    322.64 o 
 -15   9   5     6966.82     8051.93    726.13 o 
 -13   9   5    23717.88    28768.26   1228.66 o 
 -11   9   5     8467.68     9814.10    665.10 o 
  -9   9   5     3088.10     3744.98   1053.06 o 
  -7   9   5    27607.20    27107.75   1374.47 o 
  -5   9   5    40892.00    38133.40   1255.12 o 
  -3   9   5     2241.29     2548.47    907.45 o 
  -1   9   5      543.45      816.38    428.01 o 
   1   9   5    29182.29    24945.28   1750.89 o 
   3   9   5    23457.93    21777.36   1123.63 o 
   5   9   5      659.37      579.94    148.82 o 
   7   9   5      947.33      830.83    195.15 o 
   9   9   5     7646.78     7032.46    985.40 o 
 -16  10   5        8.28       69.76    114.63 o 
 -14  10   5     5098.40     5659.12    605.40 o 
 -12  10   5     2232.26     2356.45    656.92 o 
 -10  10   5     2051.58     2984.96    808.39 o 
  -8  10   5       52.36      204.75    250.20 o 
  -6  10   5     6684.58     7142.68   1783.23 o 
  -4  10   5     1311.97     1219.25    444.77 o 
  -2  10   5     3112.57     3353.86    962.72 o 
   0  10   5      109.81       55.69    410.96 o 
   2  10   5     3951.68     3963.61    711.65 o 
   4  10   5       46.52      148.86    122.97 o 
   6  10   5     2784.36     2276.86    456.40 o 
   8  10   5       35.63      103.51     81.79 o 
 -15  11   5     2792.94     2619.84   1035.75 o 
 -13  11   5    10551.05    11071.00   1314.61 o 
 -11  11   5    11412.98    12358.53   1071.49 o 
  -9  11   5     5508.15     6165.37   1101.83 o 
  -7  11   5     5863.74     7440.14   1473.42 o 
  -5  11   5    11582.26    13807.96    905.23 o 
  -3  11   5    10802.98    11586.82   1166.74 o 
  -1  11   5     5987.98     6276.82   1756.07 o 
   1  11   5     7246.04     6436.80   1746.92 o 
   3  11   5     5217.47     4938.83    401.70 o 
   5  11   5     2797.64     2290.27    477.67 o 
   7  11   5     3302.96     2679.20    410.00 o 
 -14  12   5     2344.35     2033.16    887.09 o 
 -12  12   5     1761.96     1798.36    648.48 o 
 -10  12   5      665.40     1076.19    407.27 o 
  -8  12   5       46.71      205.20    230.42 o 
  -6  12   5     7055.87     8335.85   1776.11 o 
  -4  12   5      290.77      384.64    235.73 o 
  -2  12   5     5774.10     7402.65   1870.84 o 
   0  12   5       17.86      221.84    254.79 o 
   2  12   5     5901.28     5389.67    367.38 o 
   4  12   5       81.03      130.34     86.66 o 
   6  12   5     2198.56     1454.83    317.38 o 
 -11  13   5     9402.49    10941.44    634.08 o 
  -9  13   5    10125.27    11277.79   1041.14 o 
  -7  13   5     1705.61     1893.57   1031.06 o 
  -5  13   5     2241.00     2568.43   1268.30 o 
  -3  13   5    10353.99    12060.66   2148.76 o 
  -1  13   5    10546.08    11218.67   1143.77 o 
   1  13   5     2201.50     1984.15    605.17 o 
   3  13   5     1388.93     1252.73    300.60 o 
  -8  14   5       25.05      113.73    168.32 o 
  -6  14   5     1187.88     1221.39    758.01 o 
  -4  14   5      164.96      242.64    296.33 o 
  -2  14   5      398.40      310.26    176.79 o 
   0  14   5      165.91      280.09    198.41 o 
   2  14   5     1562.43     1421.92    359.55 o 
 -20   0   6     9098.10     8650.98    862.90 o 
 -18   0   6     9092.28     9152.39    551.45 o 
 -16   0   6    11968.94    11712.32    742.81 o 
 -14   0   6    15164.43    14891.25    565.09 o 
 -12   0   6    31645.65    33002.71    896.84 o 
 -10   0   6    45196.03    46178.29    927.68 o 
  -8   0   6     9913.10     9984.52    256.54 o 
  -6   0   6    23122.25    25482.05    390.03 o 
  -4   0   6    47387.40    50519.79    649.44 o 
  -2   0   6    27218.37    28985.54    413.08 o 
   0   0   6     2737.77     2702.96    161.77 o 
   2   0   6     7333.25     7218.17    169.35 o 
   4   0   6    44528.57    46844.03   1274.93 o 
   6   0   6     9881.56     9683.24   1519.84 o 
   8   0   6       89.82      140.05    209.36 o 
  10   0   6     1692.80     1672.81    825.37 o 
  12   0   6     6693.68     6138.30    806.47 o 
 -21   1   6       52.08      140.05    155.53 o 
 -19   1   6       83.28      176.51    170.64 o 
 -17   1   6      201.46      281.88    121.90 o 
 -15   1   6      539.21      663.54    210.35 o 
 -13   1   6     3838.84     3925.12    304.18 o 
 -11   1   6      650.90      650.53    115.21 o 
  -9   1   6      885.73     1086.52    138.42 o 
  -7   1   6     1588.99     1784.87    199.37 o 
  -5   1   6       56.02      120.78     51.82 o 
  -3   1   6     3046.79     3212.24    134.57 o 
  -1   1   6      391.13      393.84     65.21 o 
   1   1   6      308.12      290.97     53.88 o 
   3   1   6       52.67      104.41     41.95 o 
   5   1   6      339.96      434.93    122.96 o 
   7   1   6       32.37      125.01    132.20 o 
   9   1   6      407.31      328.28    141.53 o 
  11   1   6       94.31      112.33    113.47 o 
 -20   2   6     5613.33     5122.77    492.14 o 
 -18   2   6     6847.73     7068.54    463.67 o 
 -16   2   6     6266.41     7002.45   1362.39 o 
 -14   2   6    20046.25    20423.64   1510.22 o 
 -12   2   6    33865.68    36247.96    828.49 o 
 -10   2   6    22534.30    22554.47    235.74 o 
  -8   2   6    18765.28    19393.37    314.40 o 
  -6   2   6    15799.89    15762.42    217.35 o 
  -4   2   6    44165.15    45923.55    433.67 o 
  -2   2   6    38344.57    40516.21    498.17 o 
   0   2   6    10447.37    10794.48    195.38 o 
   2   2   6     9468.98     9556.91    191.25 o 
   4   2   6    19927.31    21423.85    470.19 o 
   6   2   6    15553.98    16787.38    997.51 o 
   8   2   6     1088.39     1035.91    282.16 o 
  10   2   6     1790.58     1402.25    353.61 o 
 -19   3   6      687.19      596.41    198.76 o 
 -17   3   6      201.99      288.03    170.17 o 
 -15   3   6     1183.74     1419.02    449.22 o 
 -13   3   6     1001.84      878.43    136.37 o 
 -11   3   6     4708.08     4360.51    154.73 o 
  -9   3   6     2349.11     2316.64    165.33 o 
  -7   3   6     5730.89     5631.59    200.62 o 
  -5   3   6     1808.51     2046.61    255.22 o 
  -3   3   6     4836.75     4871.16    175.23 o 
  -1   3   6      239.91      240.62     63.93 o 
   1   3   6     1595.78     1439.70    177.27 o 
   3   3   6     3273.79     3360.39    154.04 o 
   5   3   6     2284.08     2618.16    128.85 o 
   7   3   6      416.85      329.44    112.29 o 
   9   3   6      792.39      652.80    187.56 o 
  11   3   6      135.97      190.27    110.34 o 
 -20   4   6     3077.99     2880.21    848.71 o 
 -18   4   6     5270.14     5040.23   1397.86 o 
 -16   4   6    10673.80    11624.59    619.00 o 
 -14   4   6    13081.41    13141.61    404.11 o 
 -12   4   6    15334.77    13758.38    275.90 o 
 -10   4   6    20011.86    19210.49    342.76 o 
  -8   4   6    29257.94    28936.77    332.46 o 
  -6   4   6    24331.10    24218.59    427.56 o 
  -4   4   6    13955.18    13699.50    301.00 o 
  -2   4   6    26966.64    27316.72    453.02 o 
   0   4   6    28618.46    28664.90    312.80 o 
   2   4   6    15941.76    16175.38    297.67 o 
   4   4   6     6127.48     6232.52    206.26 o 
   6   4   6     6385.20     6731.56    201.67 o 
   8   4   6     7237.34     7955.86    909.89 o 
  10   4   6     2750.76     2193.58    652.83 o 
 -19   5   6      340.45      471.41    272.96 o 
 -17   5   6      245.44      184.01    144.98 o 
 -15   5   6      314.39      296.80     60.36 o 
 -13   5   6      429.85      318.01     75.80 o 
 -11   5   6      642.64      461.73    106.39 o 
  -9   5   6      777.17      804.87    145.54 o 
  -7   5   6     2478.67     2417.21    193.58 o 
  -5   5   6     1815.84     1790.19    273.45 o 
  -3   5   6     4911.14     4784.29    193.99 o 
  -1   5   6       48.59       73.85     64.95 o 
   1   5   6      214.85      272.67    133.33 o 
   3   5   6     1751.70     1717.80    222.47 o 
   5   5   6     5249.83     5566.90    191.67 o 
   7   5   6       42.09       57.44     95.16 o 
   9   5   6     1025.11      940.99    321.95 o 
 -18   6   6     4218.59     3390.12   1073.30 o 
 -16   6   6    11447.53    11966.90    699.87 o 
 -14   6   6    13275.05    11870.22    558.81 o 
 -12   6   6     6781.30     5623.66    646.70 o 
 -10   6   6    13966.29    12986.42    945.78 o 
  -8   6   6    36769.71    34645.23   1482.81 o 
  -6   6   6    26506.67    24855.61    566.00 o 
  -4   6   6     7274.53     6726.33    261.97 o 
  -2   6   6     9491.51     8957.53    256.29 o 
   0   6   6    30832.05    30705.41    600.57 o 
   2   6   6    12059.92    11647.09    315.78 o 
   4   6   6      729.50      840.34    174.21 o 
   6   6   6     4493.94     4447.09    201.61 o 
   8   6   6    10457.98    10460.94    594.43 o 
  10   6   6     3547.49     2941.50    916.75 o 
 -19   7   6        2.96       37.79    109.94 o 
 -17   7   6       65.26       71.68    117.12 o 
 -15   7   6      548.39      608.53    321.27 o 
 -13   7   6       83.56      436.68    247.46 o 
 -11   7   6      157.24      357.82    222.84 o 
  -9   7   6      452.45      282.93    137.98 o 
  -7   7   6     1006.66      838.75    129.38 o 
  -5   7   6      148.00      165.84     64.88 o 
  -3   7   6        8.90      102.08     68.30 o 
  -1   7   6     1834.81     1745.30    281.49 o 
   1   7   6       64.83      161.21     71.45 o 
   3   7   6      127.28      226.86     80.78 o 
   5   7   6      761.71      769.04    173.85 o 
   7   7   6      104.90      297.09    128.17 o 
   9   7   6      191.85       53.30    178.84 o 
 -18   8   6     3244.78     2572.65   1034.16 o 
 -16   8   6     8582.91     9123.70    818.72 o 
 -14   8   6     6679.90     7291.35   1597.54 o 
 -12   8   6     2216.53     1889.09    562.02 o 
 -10   8   6     8730.65     9102.45   1340.23 o 
  -8   8   6    27878.47    24133.25    731.24 o 
  -6   8   6    28784.58    25492.73    919.55 o 
  -4   8   6     4060.90     3226.48    538.97 o 
  -2   8   6     6417.16     5683.19    272.52 o 
   0   8   6    22486.96    21192.57    610.84 o 
   2   8   6    12198.41    10722.66    418.35 o 
   4   8   6     2318.87     2010.08    177.46 o 
   6   8   6     2636.25     2337.41    268.66 o 
   8   8   6     8089.88     6925.69   1162.28 o 
 -17   9   6      184.06      223.24    162.91 o 
 -15   9   6      797.75      562.85    196.74 o 
 -13   9   6        3.15       92.17     78.27 o 
 -11   9   6      867.54      695.85    298.95 o 
  -9   9   6     1817.88     1549.47    405.96 o 
  -7   9   6     1641.41     1835.94    702.48 o 
  -5   9   6     1320.45     1526.62    567.62 o 
  -3   9   6        9.47     -117.31    378.58 o 
  -1   9   6     2748.17     2631.83    679.83 o 
   1   9   6     1919.68     1558.99    377.67 o 
   3   9   6      486.27      370.44    113.98 o 
   5   9   6       90.35       75.53     79.43 o 
   7   9   6      815.99      692.05    212.74 o 
 -16  10   6     2656.16     2762.44    705.16 o 
 -14  10   6     3131.48     3430.27   1346.10 o 
 -12  10   6     5754.61     6620.60   1717.89 o 
 -10  10   6     6489.85     7293.20    622.95 o 
  -8  10   6     9802.40     8887.63    642.29 o 
  -6  10   6     9856.64    10274.77   1352.26 o 
  -4  10   6    14813.00    13658.00    827.65 o 
  -2  10   6     8728.48     8655.38   1982.56 o 
   0  10   6     7103.90     6526.72    930.68 o 
   2  10   6    10485.16     8644.62    501.04 o 
   4  10   6     4011.50     3713.85    374.05 o 
   6  10   6     2312.82     1736.47    525.99 o 
 -15  11   6      670.35      769.73    357.24 o 
 -13  11   6      219.47      329.27    268.77 o 
 -11  11   6      683.60      774.78    298.23 o 
  -9  11   6      704.63      729.03    244.96 o 
  -7  11   6     3175.03     3199.98    842.92 o 
  -5  11   6       24.36      -70.91    332.46 o 
  -3  11   6      589.82      737.95    356.22 o 
  -1  11   6     3639.46     2904.43    947.56 o 
   1  11   6     2371.56     2024.49    587.60 o 
   3  11   6      143.23      206.74    102.51 o 
   5  11   6      105.25       59.30     77.90 o 
 -12  12   6     7827.34     8500.21   1614.20 o 
 -10  12   6     6600.26     7219.18   1466.41 o 
  -8  12   6     1688.50     1580.40    621.12 o 
  -6  12   6     5697.85     5716.94   1389.67 o 
  -4  12   6    11849.74    13914.33   2040.03 o 
  -2  12   6     6582.63     6628.69   1337.91 o 
   0  12   6     1848.82     1413.52    502.63 o 
   2  12   6     3551.72     3285.71    359.10 o 
   4  12   6     5754.20     5126.56    323.22 o 
 -11  13   6        1.12      121.66    186.76 o 
  -9  13   6      255.35      239.20    258.80 o 
  -7  13   6      987.14      699.97    361.30 o 
  -5  13   6      610.56      797.80    387.88 o 
  -3  13   6        1.33      222.63    231.15 o 
  -1  13   6       21.86      271.97    319.24 o 
   1  13   6      511.27      293.13    123.70 o 
  -8  14   6      667.58      539.84    216.22 o 
  -6  14   6     2399.76     2478.60    892.11 o 
  -4  14   6     9168.03    10757.97   1778.44 o 
  -2  14   6     3706.96     3714.39   1237.54 o 
 -21   1   7     7517.78     7384.87    428.03 o 
 -19   1   7     1991.20     2012.17    468.20 o 
 -17   1   7      192.36      243.60    121.23 o 
 -15   1   7    20077.10    20662.28    806.82 o 
 -13   1   7    36235.47    40235.37   1292.71 o 
 -11   1   7     2338.86     2475.70    199.38 o 
  -9   1   7     5308.36     5486.57    124.48 o 
  -7   1   7    75691.17    82509.23    591.40 o 
  -5   1   7    65217.09    72511.58    486.21 o 
  -3   1   7     2176.41     2380.27    243.25 o 
  -1   1   7     6639.29     7303.83    310.99 o 
   1   1   7    44178.43    48374.89    846.46 o 
   3   1   7    18630.05    19839.80    388.23 o 
   5   1   7     1792.62     1676.03     91.09 o 
   7   1   7     3304.07     3035.89    609.55 o 
   9   1   7     6984.66     7264.73    602.44 o 
 -20   2   7      109.02      146.01    120.62 o 
 -18   2   7     2244.89     2296.02    602.91 o 
 -16   2   7      470.65      725.35    215.19 o 
 -14   2   7     2828.60     3065.21    599.84 o 
 -12   2   7     2045.36     1923.93    114.63 o 
 -10   2   7     5381.56     5237.15    160.69 o 
  -8   2   7       63.91       87.53     51.67 o 
  -6   2   7     9936.42     9980.01    165.88 o 
  -4   2   7        5.16      114.04     50.90 o 
  -2   2   7     6679.55     6899.27    141.88 o 
   0   2   7       75.23      145.95     58.77 o 
   2   2   7     7272.93     7643.19    226.50 o 
   4   2   7      453.20      350.20     84.26 o 
   6   2   7     3275.97     2682.76    809.76 o 
   8   2   7      736.55      754.47    240.40 o 
  10   2   7     1232.41     1068.91    277.33 o 
 -19   3   7     2703.22     2576.71    866.69 o 
 -17   3   7     3344.87     3883.70    870.87 o 
 -15   3   7    10085.09    10556.35    683.19 o 
 -13   3   7    21410.15    22358.41    438.86 o 
 -11   3   7    15835.60    15707.47    337.90 o 
  -9   3   7    11356.23    11750.83    235.55 o 
  -7   3   7    30006.27    30810.74    424.56 o 
  -5   3   7    23761.52    23895.95    290.03 o 
  -3   3   7    12627.22    12999.40    243.52 o 
  -1   3   7    13633.42    14209.86    264.11 o 
   1   3   7    19124.15    19979.73    448.14 o 
   3   3   7    11240.22    11664.28    227.10 o 
   5   3   7     2822.23     3253.47    137.18 o 
   7   3   7     4783.92     4040.49    939.69 o 
   9   3   7     4522.23     3910.24    862.48 o 
 -20   4   7      660.10      496.50    342.29 o 
 -18   4   7     1653.60     1385.59    422.37 o 
 -16   4   7      582.64      711.79    363.54 o 
 -14   4   7     9617.11     9555.29    262.30 o 
 -12   4   7     1123.03     1070.36    164.04 o 
 -10   4   7     9481.46     9125.64    282.05 o 
  -8   4   7       32.65      139.61     62.40 o 
  -6   4   7    19478.84    19064.52    348.21 o 
  -4   4   7      367.86      413.94     79.05 o 
  -2   4   7    22508.77    22856.39    414.50 o 
   0   4   7      141.66      210.93     62.71 o 
   2   4   7     7190.53     7052.24    196.65 o 
   4   4   7      944.37      954.31    159.08 o 
   6   4   7     2697.43     2340.61    563.02 o 
   8   4   7      895.93     1030.25    276.51 o 
 -19   5   7     6614.58     6574.12   1485.90 o 
 -17   5   7     9089.93    10087.42    660.61 o 
 -15   5   7     3121.04     2953.45    147.43 o 
 -13   5   7     5844.03     5114.45    203.68 o 
 -11   5   7    22608.28    21522.89    581.12 o 
  -9   5   7    25891.89    24716.36    607.00 o 
  -7   5   7     8844.81     8471.59    250.55 o 
  -5   5   7     8819.65     8542.90    236.16 o 
  -3   5   7    26934.62    27782.74    547.26 o 
  -1   5   7    26247.20    26835.11    652.18 o 
   1   5   7     7308.05     7175.41    213.81 o 
   3   5   7     4121.44     4029.43    190.24 o 
   5   5   7     8846.83     8830.77    353.56 o 
   7   5   7     6454.91     6149.52   1163.44 o 
   9   5   7      888.46      654.22    290.40 o 
 -18   6   7      535.10      555.43    377.67 o 
 -16   6   7        1.44      -41.23    206.67 o 
 -14   6   7     3653.51     3085.44    159.72 o 
 -12   6   7      267.03      291.64     72.25 o 
 -10   6   7     1809.34     1708.72    309.06 o 
  -8   6   7      112.93       81.89     68.87 o 
  -6   6   7     5593.23     5288.15    338.60 o 
  -4   6   7       43.54      133.67     72.33 o 
  -2   6   7     5677.95     5514.54    324.02 o 
   0   6   7        8.78      132.34     78.99 o 
   2   6   7      938.09      820.73    161.34 o 
   4   6   7      110.72       93.33     47.06 o 
   6   6   7      161.12      173.30    162.96 o 
   8   6   7      463.69      308.62    207.30 o 
 -17   7   7    13423.97    15622.13    645.02 o 
 -15   7   7     2698.14     2164.94    367.71 o 
 -13   7   7      547.77      410.37     98.00 o 
 -11   7   7    22777.46    20363.98    637.80 o 
  -9   7   7    30245.12    28042.35   1009.03 o 
  -7   7   7     1137.08      962.51    195.93 o 
  -5   7   7     4612.70     3813.94    205.71 o 
  -3   7   7    38688.18    36303.11    814.19 o 
  -1   7   7    23783.88    22997.76    485.41 o 
   1   7   7     1026.78     1013.45    175.33 o 
   3   7   7     2485.66     2007.73    314.56 o 
   5   7   7    14156.85    13197.75    375.25 o 
   7   7   7     4113.35     3016.44   1173.01 o 
 -18   8   7      212.94      248.63    169.26 o 
 -16   8   7       11.79      147.14    166.00 o 
 -14   8   7        0.97       52.49     69.09 o 
 -12   8   7      112.03       84.69     55.41 o 
 -10   8   7      226.05      223.36     95.07 o 
  -8   8   7      981.46      751.83    170.54 o 
  -6   8   7        4.06       46.62    136.32 o 
  -4   8   7      324.82      241.57    124.24 o 
  -2   8   7      972.29     1162.72    316.11 o 
   0   8   7      364.10      391.43    143.53 o 
   2   8   7      289.30      223.67     93.67 o 
   4   8   7       19.38       81.83     82.83 o 
   6   8   7      854.89      711.82    257.51 o 
 -17   9   7    12156.26    13766.24    648.45 o 
 -15   9   7     3103.52     2783.14    908.51 o 
 -13   9   7     1244.82     1345.96    454.23 o 
 -11   9   7    12339.97    12663.98    804.68 o 
  -9   9   7    18175.40    17673.23    944.44 o 
  -7   9   7     2565.60     2489.58    569.14 o 
  -5   9   7     2162.73     2054.63    500.85 o 
  -3   9   7    18750.72    15794.07   1947.73 o 
  -1   9   7    11175.01     9685.58    545.33 o 
   1   9   7      564.68      607.46    204.72 o 
   3   9   7     2899.55     2275.20    643.01 o 
   5   9   7     7738.20     6660.02    641.17 o 
 -16  10   7      303.05      268.35    276.46 o 
 -14  10   7      479.55      718.07    425.46 o 
 -12  10   7      169.37      222.70    261.34 o 
 -10  10   7     4347.67     4137.05   1005.06 o 
  -8  10   7       86.28      438.74    227.10 o 
  -6  10   7     4290.87     3833.21   1538.52 o 
  -4  10   7       37.69        7.01    143.26 o 
  -2  10   7     5472.94     4634.82    686.93 o 
   0  10   7      130.57      197.75    133.39 o 
   2  10   7     3029.38     2444.02    825.47 o 
   4  10   7        2.25       91.26     60.57 o 
 -13  11   7     3733.25     3917.18   1040.05 o 
 -11  11   7     6245.12     6694.74   1620.38 o 
  -9  11   7     5409.82     6000.65   1457.99 o 
  -7  11   7     3322.68     3697.46    963.81 o 
  -5  11   7     3825.24     3661.17    957.64 o 
  -3  11   7     7769.71     5978.48    988.54 o 
  -1  11   7     5125.04     3863.08    751.16 o 
   1  11   7     2358.90     1575.22    356.92 o 
   3  11   7     3158.76     2510.30    236.72 o 
 -12  12   7       32.57       79.16    204.81 o 
 -10  12   7     2876.40     3108.43   1432.66 o 
  -8  12   7       95.90      227.77    272.96 o 
  -6  12   7     2350.38     2436.27    992.19 o 
  -4  12   7       91.54      179.71    224.81 o 
  -2  12   7     2322.61     1772.16    518.35 o 
   0  12   7       12.43      134.71     95.33 o 
  -9  13   7     2206.22     2404.90    785.76 o 
  -7  13   7     5613.63     5506.24   1870.14 o 
  -5  13   7     6788.35     6354.66   1732.21 o 
  -3  13   7     1764.84     1486.40    345.27 o 
 -20   0   8     3235.72     2485.87    805.62 o 
 -18   0   8     5215.66     5093.75   1227.86 o 
 -16   0   8    16214.50    17665.67    999.08 o 
 -14   0   8    25464.93    27837.97   1470.78 o 
 -12   0   8      907.95      895.38    335.11 o 
 -10   0   8     2467.53     2490.48    321.76 o 
  -8   0   8    38443.48    42240.04    814.84 o 
  -6   0   8    30410.70    32358.09    678.11 o 
  -4   0   8     1834.56     2013.55    315.14 o 
  -2   0   8     1742.52     1595.63    309.20 o 
   0   0   8    31789.28    36048.46    727.78 o 
   2   0   8    11304.40    12880.76    551.06 o 
   4   0   8       47.43      119.04    179.25 o 
   6   0   8     2765.47     2432.52    711.89 o 
   8   0   8     8330.14     7469.00   1426.34 o 
 -19   1   8      154.62      194.45    129.73 o 
 -17   1   8        5.95      114.27    156.64 o 
 -15   1   8       79.64      190.16    115.49 o 
 -13   1   8        4.36       22.54    116.35 o 
 -11   1   8       40.01       23.73     61.60 o 
  -9   1   8      214.39      219.68     55.27 o 
  -7   1   8     1194.67     1246.94    157.49 o 
  -5   1   8      457.48      483.65     80.96 o 
  -3   1   8     1212.43     1186.64    140.11 o 
  -1   1   8      603.64      647.48    116.81 o 
   1   1   8      925.95      814.86    174.44 o 
   3   1   8       96.83       90.99     40.84 o 
   5   1   8     1273.68     1022.17    294.91 o 
   7   1   8      185.27       37.31    147.08 o 
 -20   2   8     4172.25     3100.96    884.12 o 
 -18   2   8     3482.40     3019.22   1032.65 o 
 -16   2   8    10055.28    10589.70    621.51 o 
 -14   2   8    15421.42    16117.67    655.17 o 
 -12   2   8     9587.48    10137.33    233.29 o 
 -10   2   8     4324.29     4380.74    318.26 o 
  -8   2   8    24240.70    25322.13    422.05 o 
  -6   2   8    29142.19    31527.45    478.93 o 
  -4   2   8     3222.05     3479.47    219.16 o 
  -2   2   8     7111.82     7520.90    261.74 o 
   0   2   8    23479.37    26300.86    467.11 o 
   2   2   8    10907.46    11916.47    313.40 o 
   4   2   8      235.11      280.48     97.89 o 
   6   2   8     2351.29     2228.40    604.24 o 
   8   2   8     7345.10     7139.21    445.62 o 
 -19   3   8      270.48      306.37    182.49 o 
 -17   3   8       56.64      -35.39    214.24 o 
 -15   3   8     1673.51     1691.20    453.10 o 
 -13   3   8      399.37      478.07     94.92 o 
 -11   3   8     3440.29     3275.45    172.83 o 
  -9   3   8      595.00      547.67    131.13 o 
  -7   3   8     5543.80     5591.36    176.79 o 
  -5   3   8       19.55      112.92     67.08 o 
  -3   3   8     4470.40     4478.23    240.73 o 
  -1   3   8     1281.31     1344.45    202.69 o 
   1   3   8     6599.64     6919.94    199.85 o 
   3   3   8      307.03      273.05     75.82 o 
   5   3   8     3068.01     3085.38    531.20 o 
   7   3   8      130.02      266.07    148.77 o 
 -20   4   8     4927.65     4395.71   1105.46 o 
 -18   4   8     5192.03     5545.64    582.82 o 
 -16   4   8     5102.35     4470.62   1160.15 o 
 -14   4   8     7446.86     7417.09    265.21 o 
 -12   4   8    13863.88    13755.25    383.71 o 
 -10   4   8    15272.16    15040.39    358.86 o 
  -8   4   8     8955.79     8651.72    349.07 o 
  -6   4   8    13971.57    13672.56    337.57 o 
  -4   4   8    14923.40    15145.09    332.28 o 
  -2   4   8     9290.50     9586.29    260.91 o 
   0   4   8     7981.00     8297.25    244.07 o 
   2   4   8     7173.75     7384.63    216.26 o 
   4   4   8     5581.46     5579.56    261.01 o 
   6   4   8     1880.29     1981.22    366.25 o 
 -19   5   8      208.60      525.95    195.84 o 
 -17   5   8        5.08      119.63    186.79 o 
 -15   5   8      697.09      674.26    177.21 o 
 -13   5   8       64.26       79.12     39.08 o 
 -11   5   8     2829.68     2843.76    337.84 o 
  -9   5   8       29.54      103.95     71.19 o 
  -7   5   8     7077.12     6573.84    237.13 o 
  -5   5   8      636.80      638.71    122.01 o 
  -3   5   8      767.25      654.93    146.15 o 
  -1   5   8      819.24      786.37    170.81 o 
   1   5   8     5335.12     5327.46    201.25 o 
   3   5   8      253.11      229.29     93.70 o 
   5   5   8     2120.38     2088.49    543.01 o 
   7   5   8      448.54      389.83    222.02 o 
 -18   6   8     6883.20     6769.25   1531.94 o 
 -16   6   8     2468.54     2240.50    626.82 o 
 -14   6   8     3749.94     3206.46    326.40 o 
 -12   6   8    21114.67    19926.31    510.20 o 
 -10   6   8    17225.23    16010.32    455.57 o 
  -8   6   8     1941.16     1658.36    300.90 o 
  -6   6   8     3315.23     3564.85    809.33 o 
  -4   6   8    24277.37    23474.32    895.58 o 
  -2   6   8    11917.75    11199.75    381.89 o 
   0   6   8      193.68      256.31     73.25 o 
   2   6   8     3579.57     3213.77    194.62 o 
   4   6   8    10841.89    10275.71    725.42 o 
   6   6   8     3614.04     2758.26    942.29 o 
 -17   7   8       37.83      100.91    192.16 o 
 -15   7   8      113.82       87.16     60.99 o 
 -13   7   8      375.42      336.16    111.33 o 
 -11   7   8      222.41      261.79     78.33 o 
  -9   7   8      137.88      175.24     85.83 o 
  -7   7   8     1242.48     1234.56    357.73 o 
  -5   7   8     1734.79     2045.97    488.56 o 
  -3   7   8      198.44      255.34    128.33 o 
  -1   7   8       47.43      123.58     57.32 o 
   1   7   8      828.37      777.76    166.38 o 
   3   7   8        3.71       82.98    121.57 o 
   5   7   8       46.37       -2.34    144.94 o 
 -16   8   8     2228.54     2352.95    885.23 o 
 -14   8   8     2845.55     2498.21    548.48 o 
 -12   8   8    11015.54    10254.76    465.41 o 
 -10   8   8    14798.41    13183.58    775.27 o 
  -8   8   8     2387.32     2195.26    568.51 o 
  -6   8   8     3495.76     3127.42    491.83 o 
  -4   8   8    20394.20    18626.05    818.47 o 
  -2   8   8     9429.90     8881.04    922.76 o 
   0   8   8      358.91      334.34    194.49 o 
   2   8   8     1741.01     1371.33    623.45 o 
   4   8   8    11329.45    10055.49   1533.59 o 
 -15   9   8      366.77      747.24    301.89 o 
 -13   9   8      561.82      397.93    134.10 o 
 -11   9   8     2147.90     1858.39    355.27 o 
  -9   9   8      175.77      151.20    180.90 o 
  -7   9   8      190.54      284.48    152.55 o 
  -5   9   8      475.91      607.72    181.37 o 
  -3   9   8     1588.62     1282.75    427.63 o 
  -1   9   8       11.76        4.87    146.03 o 
   1   9   8      177.42      107.40     94.24 o 
   3   9   8      385.30      434.00    206.89 o 
 -14  10   8     1763.51     1619.99    475.50 o 
 -12  10   8     5514.02     4964.22    783.81 o 
 -10  10   8    10532.71     9194.28    667.11 o 
  -8  10   8     5865.72     5139.82    410.70 o 
  -6  10   8     2713.83     2304.40    482.12 o 
  -4  10   8     6742.12     5173.38    383.91 o 
  -2  10   8    10826.83     9405.67   1068.92 o 
   0  10   8     1824.69     1615.56    357.10 o 
   2  10   8     1563.02     1100.61    394.00 o 
 -13  11   8      382.63      294.34    116.51 o 
 -11  11   8     2189.28     1619.70    509.51 o 
  -9  11   8      102.76      213.70    148.21 o 
  -7  11   8      568.72      587.12    177.62 o 
  -5  11   8      983.59      772.73    200.63 o 
  -3  11   8     2286.50     1892.63    395.77 o 
  -1  11   8        3.54       72.33    105.57 o 
 -10  12   8     4219.60     3378.64    919.34 o 
  -8  12   8     7272.66     6961.56   1501.45 o 
  -6  12   8     2602.20     2241.69    444.27 o 
  -4  12   8      975.71      725.32    227.17 o 
  -2  12   8     3402.35     2304.22    779.46 o 
 -19   1   9     6488.87     6482.45   1111.21 o 
 -17   1   9    10882.92    11413.72    540.00 o 
 -15   1   9     2800.97     3058.46    721.55 o 
 -13   1   9     6765.01     7022.89    322.27 o 
 -11   1   9    22082.01    24703.53    495.46 o 
  -9   1   9    18671.36    20312.80    360.38 o 
  -7   1   9     5228.38     5296.20    198.72 o 
  -5   1   9     7691.10     8323.90    218.12 o 
  -3   1   9    19959.08    21941.06    398.45 o 
  -1   1   9    11379.78    12385.29    242.34 o 
   1   1   9     2988.52     2889.20    197.03 o 
   3   1   9     2325.46     2368.60    558.92 o 
   5   1   9     4478.76     3586.12    940.07 o 
 -20   2   9        3.83       -0.06    184.36 o 
 -18   2   9      647.25      705.67    195.34 o 
 -16   2   9       74.97       74.98    104.34 o 
 -14   2   9     1781.15     2006.00    258.27 o 
 -12   2   9       38.39      103.51     79.13 o 
 -10   2   9     5999.88     6189.32    188.36 o 
  -8   2   9       90.63       90.57     61.57 o 
  -6   2   9     3485.31     3673.05    193.19 o 
  -4   2   9       16.92       97.90     54.09 o 
  -2   2   9     2318.74     2431.65    200.56 o 
   0   2   9       11.68       59.58     38.25 o 
   2   2   9      674.97      663.06    191.64 o 
   4   2   9      293.81      303.58    158.94 o 
   6   2   9      154.99      159.51    122.31 o 
 -19   3   9     4602.03     4989.21    425.25 o 
 -17   3   9     5408.33     5388.91   1351.97 o 
 -15   3   9     5633.10     5757.26   1027.63 o 
 -13   3   9     5960.66     5941.79    227.68 o 
 -11   3   9    16087.97    16034.61    397.96 o 
  -9   3   9    12610.20    13117.84    328.98 o 
  -7   3   9     5676.41     5704.78    287.17 o 
  -5   3   9     8113.44     8109.05    329.12 o 
  -3   3   9     9798.14    10036.71    281.76 o 
  -1   3   9     8178.94     8721.52    257.34 o 
   1   3   9     4484.47     4019.71    385.61 o 
   3   3   9     4136.52     3863.23    810.87 o 
   5   3   9     2643.42     2433.24    591.12 o 
 -18   4   9     2735.32     2505.91    605.31 o 
 -16   4   9      164.95      208.69    262.66 o 
 -14   4   9     2043.08     2009.05    259.70 o 
 -12   4   9      216.67      219.26    120.89 o 
 -10   4   9     2950.19     2764.34    234.33 o 
  -8   4   9      356.38      373.61    120.13 o 
  -6   4   9     5020.88     5268.64    439.29 o 
  -4   4   9       40.68      150.24     67.69 o 
  -2   4   9     1519.46     1600.93    222.39 o 
   0   4   9      240.39      206.18     50.96 o 
   2   4   9      431.62      304.31    133.35 o 
   4   4   9      311.24      318.38    130.69 o 
 -17   5   9     3035.43     2521.39    780.21 o 
 -15   5   9     6567.95     6710.24   1422.72 o 
 -13   5   9     9686.01     9496.06    456.73 o 
 -11   5   9     6351.79     5690.78    231.08 o 
  -9   5   9     5821.14     5467.12    302.44 o 
  -7   5   9    14306.99    14141.99    614.14 o 
  -5   5   9    14037.17    13942.91    509.16 o 
  -3   5   9     4208.43     3870.48    670.74 o 
  -1   5   9     3253.93     3262.08    350.50 o 
   1   5   9     7752.47     7352.47    488.54 o 
   3   5   9     5470.91     5159.11   1019.16 o 
 -18   6   9      720.53      834.21    310.32 o 
 -16   6   9      124.59      147.54    182.05 o 
 -14   6   9       54.68      144.87     88.21 o 
 -12   6   9      123.46      129.70     64.54 o 
 -10   6   9      439.79      538.04    162.72 o 
  -8   6   9      304.71      334.72    149.33 o 
  -6   6   9     1153.68     1141.85    280.85 o 
  -4   6   9      196.37      227.69    120.30 o 
  -2   6   9      305.93      199.50    151.57 o 
   0   6   9      140.72       66.01     98.88 o 
   2   6   9        8.31       67.27     71.26 o 
   4   6   9      189.56      124.38    175.33 o 
 -17   7   9     1298.06     1032.03    523.84 o 
 -15   7   9     8536.84     8019.50    796.25 o 
 -13   7   9    10009.77     9599.79    417.23 o 
 -11   7   9     1668.81     1467.61    379.95 o 
  -9   7   9     3801.20     3551.17    568.38 o 
  -7   7   9    15059.77    14964.14    776.49 o 
  -5   7   9    12756.98    12418.93    518.74 o 
  -3   7   9     3632.98     3413.45    555.71 o 
  -1   7   9     1784.34     1412.44    338.09 o 
   1   7   9     5747.83     4989.64    558.26 o 
   3   7   9     3616.69     3123.38   1210.44 o 
 -16   8   9       14.63      119.24    273.01 o 
 -14   8   9      257.64      275.07    114.17 o 
 -12   8   9      305.69      225.95    103.89 o 
 -10   8   9      136.33      214.40    130.75 o 
  -8   8   9       38.32      186.50    166.62 o 
  -6   8   9     1333.23     1312.50    401.11 o 
  -4   8   9       34.79      188.94    146.25 o 
  -2   8   9      547.32      375.91    135.04 o 
   0   8   9      108.42      192.26     98.70 o 
   2   8   9      640.30      562.63    166.20 o 
 -15   9   9     5779.14     5644.51   1475.85 o 
 -13   9   9     5081.95     3892.95    464.29 o 
 -11   9   9     1174.84     1013.73    234.22 o 
  -9   9   9     2310.49     1837.95    480.17 o 
  -7   9   9     9574.17     9026.02    795.39 o 
  -5   9   9     6365.19     5703.37    937.31 o 
  -3   9   9     1233.93     1150.36    328.15 o 
  -1   9   9     2179.98     1789.73    458.14 o 
   1   9   9     3256.76     2442.03    533.62 o 
 -12  10   9      159.85       97.13    122.12 o 
 -10  10   9      637.64      715.60    193.43 o 
  -8  10   9        3.67       -4.07    130.41 o 
  -6  10   9     1306.40     1311.04    407.83 o 
  -4  10   9       15.04      189.20    125.88 o 
  -2  10   9      978.65      675.20    197.53 o 
  -9  11   9     3928.04     3068.21    691.85 o 
  -7  11   9     3255.66     2419.98    700.01 o 
  -5  11   9     1601.87     1108.45    403.21 o 
 -18   0  10     8403.43     8869.30    542.90 o 
 -16   0  10      971.04     1069.19    389.02 o 
 -14   0  10     1446.79     1668.61    423.11 o 
 -12   0  10    18960.94    21890.64    785.12 o 
 -10   0  10     9539.78    10760.64    404.89 o 
  -8   0  10      289.50      232.10     72.15 o 
  -6   0  10     2881.49     3274.58    756.22 o 
  -4   0  10    24287.82    27630.09    704.30 o 
  -2   0  10     6591.14     6400.57    422.64 o 
   0   0  10      339.83      276.95    284.57 o 
   2   0  10     2840.49     2790.58    850.69 o 
 -19   1  10      340.99      415.68    147.88 o 
 -17   1  10      128.41      231.38    130.15 o 
 -15   1  10      530.05      485.26    186.71 o 
 -13   1  10       23.26       73.60     44.47 o 
 -11   1  10     1559.93     1581.73    210.95 o 
  -9   1  10       17.72       50.21     41.62 o 
  -7   1  10     1383.01     1396.37    194.00 o 
  -5   1  10      244.22      283.62     86.25 o 
  -3   1  10      340.22      399.14     76.04 o 
  -1   1  10       76.02      111.24     55.11 o 
   1   1  10      384.08      361.47    110.20 o 
   3   1  10      186.06      255.64    147.76 o 
 -18   2  10     5779.96     5364.21   1099.38 o 
 -16   2  10     1445.59     1320.60    345.61 o 
 -14   2  10     1923.49     2188.44    256.13 o 
 -12   2  10    15140.18    15739.14    399.81 o 
 -10   2  10    14238.87    15477.92    363.46 o 
  -8   2  10      780.66      925.49    167.34 o 
  -6   2  10     4602.33     5066.62    269.79 o 
  -4   2  10    15789.65    18357.70    578.80 o 
  -2   2  10     5507.82     5118.72    292.80 o 
   0   2  10      370.27      293.61    109.33 o 
   2   2  10     2468.64     2217.05    757.75 o 
 -17   3  10        3.93      173.99    185.01 o 
 -15   3  10     2103.12     2412.74    555.31 o 
 -13   3  10       53.04      125.15     87.86 o 
 -11   3  10     3651.35     3584.60    199.43 o 
  -9   3  10       47.79       72.57     63.84 o 
  -7   3  10     2917.06     3124.13    534.94 o 
  -5   3  10      875.61      890.27    195.95 o 
  -3   3  10     4516.36     4410.49    622.73 o 
  -1   3  10     1208.45     1075.59    245.54 o 
   1   3  10     2256.85     1945.80    338.04 o 
   3   3  10      921.88      825.24    229.16 o 
 -18   4  10     3866.93     3488.65   1028.11 o 
 -16   4  10     4885.86     4621.51   1107.87 o 
 -14   4  10     4668.91     4713.60    268.25 o 
 -12   4  10     3637.24     3697.58    506.59 o 
 -10   4  10     8313.16     7673.96    582.92 o 
  -8   4  10     9403.68     9811.61    458.67 o 
  -6   4  10     4757.72     4973.55    396.37 o 
  -4   4  10     4491.70     4507.37    383.11 o 
  -2   4  10     3648.96     3588.64    549.07 o 
   0   4  10     3857.07     4081.95    397.81 o 
   2   4  10     2824.84     2291.68    730.23 o 
 -17   5  10       14.90       29.51    129.97 o 
 -15   5  10     1311.03     1234.16    430.69 o 
 -13   5  10      136.20      107.85     95.47 o 
 -11   5  10     5433.50     5169.44    404.32 o 
  -9   5  10        2.79       33.27    130.18 o 
  -7   5  10     1325.91     1312.64    363.92 o 
  -5   5  10     1348.78     1488.53    371.32 o 
  -3   5  10     4194.28     4266.50    665.05 o 
  -1   5  10      564.15      607.27    150.05 o 
   1   5  10     2373.13     1902.43    688.86 o 
 -16   6  10     8860.86     9293.61    568.97 o 
 -14   6  10     6240.35     5417.05    911.20 o 
 -12   6  10      731.67      790.61    248.28 o 
 -10   6  10     2633.45     2511.70    561.45 o 
  -8   6  10    12098.54    12510.75    481.18 o 
  -6   6  10     5513.62     5152.14    392.90 o 
  -4   6  10      157.99      175.61    124.09 o 
  -2   6  10     3603.00     3446.29    540.73 o 
   0   6  10     8318.72     7775.68    308.57 o 
 -15   7  10       71.78      108.59    184.42 o 
 -13   7  10       32.14      101.09     95.57 o 
 -11   7  10      443.08      349.95    187.51 o 
  -9   7  10       90.33       21.22    126.03 o 
  -7   7  10       29.03      196.18    154.39 o 
  -5   7  10      410.04      477.73    143.90 o 
  -1   7  10      195.13      183.79    105.90 o 
 -14   8  10     7665.22     6355.35   1444.15 o 
 -12   8  10      620.73      538.68    132.38 o 
 -10   8  10      713.19      609.80    261.18 o 
  -8   8  10    11575.84    11254.74    945.66 o 
  -6   8  10     6411.93     5963.93    577.01 o 
  -4   8  10      280.46      147.02     96.87 o 
  -2   8  10     1939.75     1267.77    422.79 o 
 -11   9  10       21.91       69.52    125.47 o 
  -9   9  10      606.67      427.46    178.05 o 
  -7   9  10      741.52      726.10    204.07 o 
  -5   9  10        7.27      109.97    138.98 o 
  -3   9  10      388.20      297.04    136.43 o 
 -17   1  11     3181.22     2637.60    541.42 o 
 -15   1  11     6012.76     6315.51    985.67 o 
 -13   1  11     7543.41     8079.60    493.04 o 
 -11   1  11     5026.89     5210.60    237.55 o 
  -9   1  11     2181.81     2226.09    353.63 o 
  -7   1  11     6088.65     6870.60    354.73 o 
  -5   1  11     9204.99    10209.35    482.32 o 
  -3   1  11     3717.11     3888.17    375.13 o 
  -1   1  11      892.61      793.49    190.13 o 
 -16   2  11        8.62      175.33    134.02 o 
 -14   2  11      480.19      372.94    122.49 o 
 -12   2  11       55.34       80.30     83.92 o 
 -10   2  11      200.79      256.92     77.98 o 
  -8   2  11       62.74      117.74     70.47 o 
  -6   2  11      176.96      162.87     92.96 o 
  -4   2  11       24.11       84.14     73.60 o 
  -2   2  11      159.00      157.80    118.81 o 
   0   2  11        0.24       91.83    123.81 o 
 -17   3  11     2859.17     2479.02   1015.52 o 
 -15   3  11     3830.30     3952.55    891.74 o 
 -13   3  11     4196.28     4352.42    568.07 o 
 -11   3  11     3696.23     3832.74    586.29 o 
  -9   3  11     5798.12     6152.02    731.52 o 
  -7   3  11     3925.65     3816.92    328.81 o 
  -5   3  11     3987.60     3956.10    682.80 o 
  -3   3  11     3737.64     4163.15    391.65 o 
  -1   3  11     2106.79     1728.64    426.97 o 
 -16   4  11       67.30      141.75    149.40 o 
 -14   4  11      154.27      152.40    161.63 o 
 -12   4  11       42.80      100.00     96.69 o 
 -10   4  11      795.10      828.67    250.31 o 
  -8   4  11      150.03      153.91    137.79 o 
  -6   4  11      403.81      467.20    220.09 o 
  -4   4  11      100.76      134.88     81.51 o 
  -2   4  11       69.32      108.63     90.14 o 
 -15   5  11     2887.82     2366.57    723.89 o 
 -13   5  11     1984.07     1953.60    437.15 o 
 -11   5  11     5550.98     5201.13    480.01 o 
  -9   5  11     7569.88     7854.41   1063.88 o 
  -7   5  11     3237.73     2765.24    581.19 o 
  -5   5  11     1817.67     1404.06    465.35 o 
  -3   5  11     3481.25     2555.09    756.69 o 
 -14   6  11       42.70      144.29    222.74 o 
 -12   6  11        7.67      104.08     90.14 o 
 -10   6  11      157.98      186.49    108.67 o 
  -8   6  11       74.75      173.22    125.96 o 
  -6   6  11       17.08       85.10    100.73 o 
  -4   6  11      159.35      151.71    119.30 o 
 -13   7  11     2184.51     1831.74    470.15 o 
 -11   7  11     4722.37     4396.75    792.68 o 
  -9   7  11     5975.68     5259.35    843.35 o 
  -7   7  11     2632.98     1936.01    604.92 o 
  -5   7  11      695.14      625.42    227.00 o 
  -8   8  11        3.33       28.98    123.59 o 
 -14   0  12     3973.23     3752.63    934.59 o 
 -12   0  12      242.50      222.50    103.80 o 
 -10   0  12     2110.36     2032.43    547.38 o 
  -8   0  12     8082.41     8487.60    811.35 o 
  -6   0  12     2588.79     2293.21    730.32 o 
  -4   0  12       61.60      108.52    101.19 o 
 -15   1  12       95.14       73.79     90.89 o 
 -13   1  12       50.39       68.55     61.49 o 
 -11   1  12      315.09      328.74    103.82 o 
  -9   1  12      381.63      311.03     86.83 o 
  -7   1  12      142.39      147.11     72.98 o 
  -5   1  12      194.44      212.92     97.94 o 
 -14   2  12     3826.67     3778.33    703.90 o 
 -12   2  12      758.17      610.38    157.02 o 
 -10   2  12     3398.00     3186.95    465.87 o 
  -8   2  12     6592.92     7240.74    279.62 o 
  -6   2  12     1864.22     1679.70    358.02 o 
  -4   2  12      527.86      394.70    154.55 o 
 -13   3  12       94.54      259.69    223.57 o 
 -11   3  12     1226.41     1242.90    300.00 o 
  -9   3  12      923.87     1049.65    272.43 o 
  -7   3  12     1909.21     1760.94    401.45 o 
  -5   3  12     1204.65     1200.04    293.68 o 
 -12   4  12     2840.71     2464.62    615.83 o 
 -10   4  12     2282.14     2104.41    486.21 o 
  -8   4  12     3363.15     3469.46    602.02 o 
  -6   4  12     2135.43     1763.96    514.77 o 
 -11   5  12      234.02      283.32    131.69 o 
  -9   5  12      884.56      814.43    306.16 o 
                                                 
